# Supplementary material for: Sequential order dependent dark-exciton modulation in bi-layered TMD heterostructure
Source: Nat Commun. 2023 Sep 8;14:5548. doi: 10.1038/s41467-023-41047-6 (PMC10491585; doi:10.1038/s41467-023-41047-6)
Supplement: Supplementary file 3 — Source data [file 41467_2023_41047_MOESM3_ESM.xlsx]

## Sheet: Fig. 1
	Fig. 1a							Fig. 1b							Fig. 1c				Fig. 1d				Fig. 1e				Fig. 1f				Fig. 1g						Fig. 1h
	WSe2		WS2		Hs_WS2/WSe2			WSe2		WS2		Hs_WSe2/WS2			Hs_h-BN_WS2/WSe2				Hs_h-BN_WSe2/WS2				Hs_WS2/MoSe2				Hs_MoSe2/WS2				1L WS2		2L WS2				1L WSe2		2L WSe2
	Energy	Intensity	Energy	Intensity	Energy	Intensity		Energy	Intensity	Energy	Intensity	Energy	Intensity		Energy	Intensity			Energy	Intensity			Energy	Intensity			Energy	Intensity			Energy	Intensity	Energy	Intensity			Energy	Intensity	Energy	Intensity
Unit	eV	arb. Units	eV	arb. Units	eV	arb. Units		eV	arb. Units	eV	arb. Units	eV	arb. Units		eV	arb. Units			eV	arb. Units			eV	arb. Units			eV	arb. Units			eV	arb. units	eV	arb. Units			eV	arb. Units	eV	arb. Units
	2.13882	0.06932	2.13882	0.02844	2.13116	0.03855		2.33062	0.000874829	2.33062	0.00791	2.33062	0.02208		2.2934	0.01809			2.42179	0.01488			2.2934	0.05384			2.2934	0.03954			2.26695	0.000620115	2.26695	0.12339			2.33509	0.00127	2.33509	0.000118857
	2.1376	0.06876	2.1376	0.02785	2.12995	0.0384		2.32917	0.00144	2.32917	0.00622	2.32917	0.00576		2.292	0.01928			2.42022	0.01843			2.292	0.06368			2.292	0.04311			2.26557	0.00057418	2.26557	0.11478			2.33364	0.0021	2.33364	0.000699938
	2.13638	0.06984	2.13638	0.02755	2.12873	0.0387		2.32772	0.00113	2.32772	0.00589	2.32772	0.01664		2.29059	0.01478			2.41866	0.00354			2.29059	0.07115			2.29059	0.0371			2.2642	0.000581836	2.2642	0.11405			2.33219	0.000623221	2.33219	0
	2.13515	0.06827	2.13515	0.0268	2.12752	0.0381		2.32627	0.000922117	2.32627	0.00269	2.32627	0.00608		2.28919	0.01534			2.41709	0.01701			2.28919	0.07036			2.28919	0.02592			2.26283	0.000612459	2.26283	0.11097			2.33074	0.0017	2.33074	0.000673525
	2.13393	0.0707	2.13393	0.02691	2.12631	0.03829		2.32482	0.00128	2.32482	0.00959	2.32482	0.01792		2.28778	0.01513			2.41553	0.00283			2.28778	0.06589			2.28778	0.01981			2.26146	0.00082682	2.26146	0.1074			2.32929	0.0015	2.32929	0.000369779
	2.13272	0.06965	2.13272	0.02785	2.1251	0.03775		2.32337	0.00102	2.32337	0.00471	2.32337	0.01056		2.28638	0.01703			2.41397	0.01063			2.28638	0.06109			2.28638	0.02203			2.26009	0.000803852	2.26009	0.10301			2.32784	0.00204	2.32784	0.00043581
	2.1315	0.07059	2.1315	0.02698	2.12389	0.03764		2.32193	0.000898473	2.32193	0.00404	2.32193	0.00064		2.28498	0.02167			2.41241	0.01063			2.28498	0.04924			2.28498	0.06664			2.25872	0.000689016	2.25872	0.10041			2.3264	0.00125	2.3264	0.000171683
	2.13028	0.07238	2.13028	0.02889	2.12268	0.0388		2.32048	0.000827541	2.32048	0.00656	2.32048	0.00416		2.28359	0.04229			2.41085	0.00992			2.28359	0.0422			2.28359	0.18104			2.25736	0.000911033	2.25736	0.10399			2.32496	0.00177	2.32496	0.000805589
	2.12907	0.07282	2.12907	0.02899	2.12148	0.03739		2.31904	4.7288e-05	2.31904	0.00202	2.31904	0.01024		2.28219	0.10289			2.40929	0.01843			2.28219	0.04646			2.28219	0.22374			2.25599	0.000711984	2.25599	0.09757			2.32351	0.000893284	2.32351	0.000105651
	2.12786	0.07025	2.12786	0.02825	2.12027	0.03817		2.3176	0	2.3176	0.000841184	2.3176	0.00224		2.2808	0.15672			2.40774	0.01347			2.2808	0.05755			2.2808	0.0917			2.25463	0.000742606	2.25463	0.10171			2.32207	0.00139	2.32207	0.000884827
	2.12664	0.07465	2.12664	0.02868	2.11907	0.03882		2.31617	0.000401948	2.31617	0.00808	2.31617	0.00992		2.2794	0.06453			2.40619	0.0085			2.2794	0.08921			2.2794	0.03613			2.25327	0.000719639	2.25327	0.11007			2.32064	0.0017	2.32064	0.00156
	2.12543	0.07156	2.12543	0.02757	2.11787	0.03984		2.31473	0.000945761	2.31473	0.01026	2.31473	0.0064		2.27801	0.024			2.40464	0.0163			2.27801	0.14401			2.27801	0.02397			2.25191	0.000459344	2.25191	0.11105			2.3192	0.0022	2.3192	0.00429
	2.12423	0.06846	2.12423	0.02832	2.11667	0.03927		2.3133	0.00116	2.3133	0.01094	2.3133	0.008		2.27662	0.01379			2.40309	0.00638			2.27662	0.1042			2.27662	0.02501			2.25055	0.00108	2.25055	0.11113			2.31777	0.00118	2.31777	0.01095
	2.12302	0.06943	2.12302	0.0287	2.11547	0.03971		2.31186	0.00106	2.31186	0.00336	2.31186	0.00864		2.27524	0.01168			2.40154	0.01063			2.27524	0.06347			2.27524	0.02995			2.2492	0.000742606	2.2492	0.10228			2.31633	0.00212	2.31633	0.0227
	2.12181	0.06913	2.12181	0.02807	2.11427	0.03966		2.31043	0.0022	2.31043	0.00454	2.31043	0.01312		2.27385	0.01513			2.4	0.01772			2.27385	0.04317			2.27385	0.03309			2.24784	0.000742606	2.24784	0.10171			2.3149	0.00112	2.3149	0.03221
	2.12061	0.06715	2.12061	0.02858	2.11307	0.04072		2.309	0.00525	2.309	0.01077	2.309	0.02656		2.27247	0.01393			2.39846	0.00425			2.27247	0.0455			2.27247	0.02888			2.24649	0.000528246	2.24649	0.10041			2.31348	0.00283	2.31348	0.03391
	2.1194	0.06555	2.1194	0.02837	2.11188	0.04021		2.30758	0.00823	2.30758	0.00168	2.30758	0.01792		2.27109	0.01619			2.39692	0.01276			2.27109	0.05921			2.27109	0.02179			2.24514	0.000290918	2.24514	0.08694			2.31205	0.00214	2.31205	0.026
	2.1182	0.06462	2.1182	0.02913	2.11069	0.04056		2.30615	0.01026	2.30615	0.00488	2.30615	0.01824		2.26971	0.0145			2.39538	0.02197			2.26971	0.06701			2.26971	0.01763			2.24379	0.000497623	2.24379	0.08085			2.31062	0.00164	2.31062	0.01832
	2.117	0.06312	2.117	0.02804	2.10949	0.04076		2.30473	0.00705	2.30473	0.00555	2.30473	0.02176		2.26833	0.01077			2.39385	0.01347			2.26833	0.05214			2.26833	0.01383			2.24244	0.000949311	2.24244	0.07533			2.3092	0.00181	2.3092	0.0184
	2.1158	0.06443	2.1158	0.02788	2.1083	0.04104		2.30331	0.00648	2.30331	0.01026	2.30331	0.01792		2.26695	0.01302			2.39231	0.0241			2.26695	0.03535			2.26695	0.01387			2.2411	0.000566525	2.2411	0.07403			2.30778	0.00141	2.30778	0.02129
	2.1146	0.06432	2.1146	0.02832	2.10711	0.04073		2.30189	0.00612	2.30189	0.00841	2.30189	0.0272		2.26557	0.01513			2.39078	0.01772			2.26557	0.03021			2.26557	0.01467			2.23975	0.00103	2.23975	0.07111			2.30636	0.00305	2.30636	0.03291
	2.11341	0.06342	2.11341	0.02988	2.10592	0.04217		2.30047	0.00712	2.30047	0.0037	2.30047	0.01312		2.2642	0.0145			2.38925	0.01843			2.2642	0.02507			2.2642	0.01422			2.23841	0.000658393	2.23841	0.07152			2.30494	0.00399	2.30494	0.05799
	2.11221	0.06133	2.11221	0.02875	2.10474	0.04236		2.29905	0.00863	2.29905	0.00791	2.29905	0.0208		2.26283	0.01773			2.38772	0.00638			2.26283	0.02378			2.26283	0.01279			2.23707	0.000788541	2.23707	0.06827			2.30352	0.0038	2.30352	0.11424
	2.11102	0.06462	2.11102	0.02927	2.10355	0.04234		2.29764	0.01095	2.29764	0.00673	2.29764	0.0256		2.26146	0.01175			2.3862	0.01772			2.26146	0.02776			2.26146	0.01411			2.23573	0.000528246	2.23573	0.06315			2.30211	0.0064	2.30211	0.23793
	2.10935	0.02795	2.10935	0.02971	2.10237	0.04375		2.29622	0.01546	2.29622	0.00589	2.29622	0.02752		2.26009	0.0133			2.38467	0.0163			2.26009	0.029			2.26009	0.01384			2.23439	0.000597147	2.23439	0.06267			2.3007	0.00954	2.3007	0.42363
	2.10848	0.02804	2.10848	0.03023	2.10119	0.04361		2.29481	0.03627	2.29481	0.00589	2.29481	0.04128		2.25872	0.01464			2.38315	0.02055			2.25872	0.03106			2.25872	0.01432			2.23306	0.000528246	2.23306	0.06478			2.29928	0.0091	2.29928	0.39898
	2.1067	0.02795	2.1067	0.03087	2.1	0.04494		2.2934	0.08708	2.2934	0.00858	2.2934	0.1056		2.25736	0.0126			2.38163	0.01063			2.25736	0.03589			2.25736	0.0144			2.23172	0.000918688	2.23172	0.06145			2.29787	0.00391	2.29787	0.15515
	2.10533	0.0282	2.10533	0.02988	2.09882	0.04448		2.292	0.06864	2.292	0.00875	2.292	0.0832		2.25599	0.01006			2.38011	0.00213			2.25599	0.04063			2.25599	0.01523			2.23039	0.000643082	2.23039	0.06056			2.29647	0.00295	2.29647	0.05206
	2.10383	0.02788	2.10383	0.03148	2.09765	0.04618		2.29059	0.02866	2.29059	0.00841	2.29059	0.04768		2.25463	0.01246			2.3786	0.0241			2.25463	0.03894			2.25463	0.01452			2.22906	0.000528246	2.22906	0.05763			2.29506	0.00243	2.29506	0.0322
	2.10217	0.02837	2.10217	0.03133	2.09647	0.04743		2.28919	0.01232	2.28919	0.00639	2.28919	0.024		2.25327	0.01393			2.37708	0.01843			2.25327	0.0303			2.25327	0.01347			2.22773	0.000352164	2.22773	0.05966			2.29366	0.0012	2.29366	0.03056
	2.10108	0.0282	2.10108	0.03206	2.09529	0.04746		2.28778	0.00913	2.28778	0.00538	2.28778	0.03168		2.25191	0.01239			2.37557	0.00425			2.25191	0.02622			2.25191	0.0111			2.2264	0.000306229	2.2264	0.06129			2.29225	0.00166	2.29225	0.03319
	2.09999	0.02804	2.09999	0.03166	2.09412	0.0485		2.28638	0.0075	2.28638	0.00639	2.28638	0.02304		2.25055	0.01464			2.37406	0.01488			2.25055	0.02281			2.25055	0.01158			2.22507	0.000604803	2.22507	0.05552			2.29085	0.00258	2.29085	0.03
	2.09913	0.02795	2.09913	0.0319	2.09294	0.04915		2.28498	0.00679	2.28498	0.0106	2.28498	0.03936		2.2492	0.01232			2.37255	0.00496			2.2492	0.01991			2.2492	0.01115			2.22375	0.000482311	2.22375	0.05244			2.28945	0.00251	2.28945	0.03366
	2.09799	0.02811	2.09799	0.03143	2.09177	0.0502		2.28359	0.00686	2.28359	0.00135	2.28359	0.02624		2.24784	0.01809			2.37104	0.01914			2.24784	0.01967			2.24784	0.01194			2.22243	0.000543557	2.22243	0.05877			2.28806	0.00326	2.28806	0.03998
	2.09684	0.02788	2.09684	0.03202	2.0906	0.05155		2.28219	0.0083	2.28219	0.00875	2.28219	0.04416		2.24649	0.01689			2.36954	0.01347			2.24649	0.01707			2.24649	0.01219			2.2211	0.000321541	2.2211	0.05098			2.28666	0.00197	2.28666	0.04571
	2.09558	0.02811	2.09558	0.03274	2.08943	0.05198		2.2808	0.00936	2.2808	0.00757	2.2808	0.07072		2.24514	0.01288			2.36804	0.01701			2.24514	0.01807			2.24514	0.01189			2.21978	0.000711984	2.21978	0.05625			2.28527	0.00328	2.28527	0.05014
	2.09414	0.02729	2.09414	0.03326	2.08826	0.05248		2.2794	0.00965	2.2794	0.01009	2.2794	0.06944		2.24379	0.01203			2.36653	0.02055			2.24379	0.01689			2.24379	0.01185			2.21846	0.000750262	2.21846	0.05163			2.28387	0.00147	2.28387	0.0493
	2.09248	0.02788	2.09248	0.03394	2.0871	0.05305		2.27801	0.01026	2.27801	0.00522	2.27801	0.02656		2.24244	0.01105			2.36504	0.02268			2.24244	0.01568			2.24244	0.01096			2.21715	0.000857443	2.21715	0.04822			2.28248	0.00226	2.28248	0.04657
	2.09191	0.02788	2.09191	0.03435	2.08593	0.05485		2.27662	0.01059	2.27662	0.00808	2.27662	0.01632		2.2411	0.01309			2.36354	0.00921			2.2411	0.01731			2.2411	0.01234			2.21583	0.000482311	2.21583	0.05366			2.28109	0.0011	2.28109	0.03299
	2.09116	0.02795	2.09116	0.03385	2.08477	0.05545		2.27524	0.01038	2.27524	0.00538	2.27524	0.01408		2.23975	0.01717			2.36204	0.01134			2.23975	0.0171			2.23975	0.01162			2.21452	0.000620115	2.21452	0.0496			2.27971	0.00166	2.27971	0.01924
	2.09025	0.02837	2.09025	0.03465	2.0836	0.05578		2.27385	0.00854	2.27385	0.00656	2.27385	0.01856		2.23841	0.0114			2.36055	0.01134			2.23841	0.0174			2.23841	0.01231			2.21321	0.000711984	2.21321	0.05285			2.27832	0.00212	2.27832	0.0159
	2.08944	0.02771	2.08944	0.03512	2.08244	0.05743		2.27247	0.00586	2.27247	0.00572	2.27247	0.01248		2.23707	0.01654			2.35906	0.01984			2.23707	0.01571			2.23707	0.01308			2.21189	0	2.21189	0.04708			2.27694	0.00249	2.27694	0.01616
	2.08864	0.02828	2.08864	0.03496	2.08128	0.05996		2.27109	0.00572	2.27109	0.01312	2.27109	0.02656		2.23573	0.01217			2.35757	0.01843			2.23573	0.01788			2.23573	0.01305			2.21058	0.000666049	2.21058	0.04773			2.27555	0.00154	2.27555	0.01776
	2.08737	0.02771	2.08737	0.03618	2.08012	0.06101		2.26971	0.00567	2.26971	0.00404	2.26971	0.01248		2.23439	0.01738			2.35608	0.01914			2.23439	0.01876			2.23439	0.01263			2.20928	0.000382787	2.20928	0.04392			2.27417	0.00172	2.27417	0.0212
	2.08634	0.02737	2.08634	0.03582	2.07896	0.06205		2.26833	0.00537	2.26833	0.00555	2.26833	0.0144		2.23306	0.01337			2.3546	0			2.23306	0.01807			2.23306	0.01224			2.20797	0.000979934	2.20797	0.04481			2.27279	0.00204	2.27279	0.02542
	2.08496	0.02804	2.08496	0.03756	2.07781	0.06346		2.26695	0.00582	2.26695	0.00622	2.26695	0.01888		2.23172	0.01358			2.35311	0.0085			2.23172	0.01577			2.23172	0.01557			2.20667	0.000421066	2.20667	0.04668			2.27142	0.00256	2.27142	0.03332
	2.08376	0.02779	2.08376	0.03681	2.07665	0.06428		2.26557	0.00645	2.26557	0.00757	2.26557	0.016		2.23039	0.01133			2.35163	0.0163			2.23039	0.01607			2.23039	0.02045			2.20536	0.000857443	2.20536	0.04359			2.27004	0.00341	2.27004	0.04383
	2.0825	0.02779	2.0825	0.0378	2.0755	0.06656		2.2642	0.00809	2.2642	0.0069	2.2642	0.0144		2.22906	0.01858			2.35015	0.01701			2.22906	0.01369			2.22906	0.02449			2.20406	0.000566525	2.20406	0.04497			2.26867	0.00359	2.26867	0.05357
	2.08123	0.02779	2.08123	0.0389	2.07435	0.06754		2.26283	0.00884	2.26283	0.00538	2.26283	0.0112		2.22773	0.02301			2.34867	0.02055			2.22773	0.01526			2.22773	0.02627			2.20276	0.000704328	2.20276	0.04724			2.2673	0.00536	2.2673	0.06214
	2.07964	0.02762	2.07964	0.03897	2.07319	0.0694		2.26146	0.01388	2.26146	0.00555	2.26146	0.01984		2.2264	0.0273			2.3472	0.01488			2.2264	0.01589			2.2264	0.02817			2.20146	0.000528246	2.20146	0.03961			2.26593	0.00372	2.26593	0.05215
	2.07826	0.02828	2.07826	0.03836	2.07204	0.07035		2.26009	0.02525	2.26009	0.00841	2.26009	0.03104		2.22507	0.02329			2.34572	0.00567			2.22507	0.01958			2.22507	0.02676			2.20017	0.000911033	2.20017	0.04513			2.26456	0.0021	2.26456	0.02584
	2.07705	0.02773	2.07705	0.04121	2.07089	0.0722		2.25872	0.02286	2.25872	0.00522	2.25872	0.02432		2.22375	0.02175			2.34425	0.01417			2.22375	0.0193			2.22375	0.02316			2.19887	0.000704328	2.19887	0.04643			2.26319	0.0032	2.26319	0.01429
	2.07759	0.02862	2.07759	0.03978	2.06975	0.07427		2.25736	0.01263	2.25736	0.01178	2.25736	0.02784		2.22243	0.02118			2.34278	0.01134			2.22243	0.01894			2.22243	0.01796			2.19758	0.000689016	2.19758	0.04457			2.26182	0.00199	2.26182	0.01235
	2.07442	0.02709	2.07442	0.04186	2.0686	0.07638		2.25599	0.00669	2.25599	0.00168	2.25599	0.01312		2.2211	0.0216			2.34131	0.01276			2.2211	0.01761			2.2211	0.01444			2.19628	0.000788541	2.19628	0.04319			2.26046	0.00125	2.26046	0.0129
	2.07337	0.02805	2.07337	0.04219	2.06746	0.07801		2.25463	0.00541	2.25463	0.00824	2.25463	0.0192		2.21978	0.01689			2.33984	0.01063			2.21978	0.01864			2.21978	0.0126			2.19499	0.000597147	2.19499	0.04002			2.2591	0.0015	2.2591	0.01363
	2.07337	0.02741	2.07337	0.04253	2.06631	0.07913		2.25327	0.0053	2.25327	0.00622	2.25327	0.01248		2.21846	0.01443			2.33838	0.01843			2.21846	0.0142			2.21846	0.01158			2.1937	0.000742606	2.1937	0.04327			2.25774	0.00143	2.25774	0.01504
	2.07213	0.02773	2.07213	0.04328	2.06517	0.08158		2.25191	0.00501	2.25191	0.00622	2.25191	0.01056		2.21715	0.01422			2.33691	0.01984			2.21715	0.01381			2.21715	0.01017			2.19242	0.000903377	2.19242	0.04343			2.25638	0.00229	2.25638	0.01618
	2.07057	0.0283	2.07057	0.04558	2.06403	0.08304		2.25055	0.00657	2.25055	0.00875	2.25055	0.02112		2.21583	0.01393			2.33545	0.01134			2.21583	0.01148			2.21583	0.00957			2.19113	0.000597147	2.19113	0.04067			2.25502	0.00212	2.25502	0.01721
	2.06968	0.02693	2.06968	0.04586	2.06289	0.08695		2.2492	0.00593	2.2492	0.00336	2.2492	0.01216		2.21452	0.01337			2.33399	0.0163			2.21452	0.01224			2.21452	0.00839			2.18984	0.000719639	2.18984	0.0453			2.25366	0.00185	2.25366	0.0156
	2.06879	0.02789	2.06879	0.04722	2.06175	0.08866		2.24784	0.00589	2.24784	0.00589	2.24784	0.01024		2.21321	0.01189			2.33253	0.01276			2.21321	0.01106			2.21321	0.00788			2.18856	0.000673705	2.18856	0.03937			2.25231	0.000914058	2.25231	0.01509
	2.06654	0.02781	2.06654	0.04737	2.06061	0.09026		2.24649	0.00591	2.24649	0.00522	2.24649	0.0144		2.21189	0.01464			2.33108	0.01276			2.21189	0.01121			2.21189	0.00779			2.18728	0.00119	2.18728	0.04245			2.25096	0.00197	2.25096	0.01416
	2.06705	0.02668	2.06705	0.04929	2.05948	0.09324		2.24514	0.00636	2.24514	0.00269	2.24514	0.01088		2.21058	0.01063			2.32962	0.01347			2.21058	0.01091			2.21058	0.00912			2.186	0.000528246	2.186	0.04034			2.24961	0.00187	2.24961	0.01256
	2.06565	0.02701	2.06565	0.05059	2.05834	0.09562		2.24379	0.00565	2.24379	0.00723	2.24379	0.01472		2.20928	0.0145			2.32817	0.00142			2.20928	0.00955			2.20928	0.00849			2.18472	0.000512934	2.18472	0.03864			2.24826	0.000955606	2.24826	0.00971
	2.06441	0.02773	2.06441	0.05205	2.05721	0.09929		2.24244	0.00508	2.24244	0.00404	2.24244	0.0128		2.20797	0.0114			2.32672	0.01347			2.20797	0.01027			2.20797	0.00791			2.18344	0.000543557	2.18344	0.04075			2.24691	0.00226	2.24691	0.01062
	2.06355	0.02677	2.06355	0.05341	2.05607	0.10192		2.2411	0.00459	2.2411	0.00707	2.2411	0.01568		2.20667	0.014			2.32527	0.01134			2.20667	0.00924			2.20667	0.00776			2.18217	0.000803852	2.18217	0.04205			2.24556	0.00137	2.24556	0.00936
	2.05967	0.02773	2.05967	0.0552	2.05494	0.10576		2.23975	0.00407	2.23975	0.00454	2.23975	0.01056		2.20536	0.01274			2.32382	0.01559			2.20536	0.00994			2.20536	0.00802			2.18089	0.000711984	2.18089	0.03986			2.24422	0.0022	2.24422	0.01076
	2.05898	0.02677	2.05898	0.05557	2.05381	0.10795		2.23841	0.00435	2.23841	0.00723	2.23841	0.01216		2.20406	0.01105			2.32238	0.01701			2.20406	0.00997			2.20406	0.00773			2.17962	0.000612459	2.17962	0.03848			2.24288	0.00195	2.24288	0.01054
	2.05809	0.02773	2.05809	0.05782	2.05268	0.1129		2.23707	0.00452	2.23707	0.00437	2.23707	0.00864		2.20276	0.01337			2.32093	0.01772			2.20276	0.00828			2.20276	0.00777			2.17835	0.000543557	2.17835	0.03864			2.24154	0.00185	2.24154	0.01111
	2.05583	0.02701	2.05583	0.0594	2.05156	0.11654		2.23573	0.00388	2.23573	0.00622	2.23573	0.01152		2.20146	0.01281			2.31949	0.00992			2.20146	0.00834			2.20146	0.00721			2.17708	0.000390443	2.17708	0.04156			2.2402	0.00216	2.2402	0.01158
	2.0551	0.02805	2.0551	0.06091	2.05043	0.12029		2.23439	0.00494	2.23439	0.00875	2.23439	0.0096		2.20017	0.0095			2.31805	0.01984			2.20017	0.00855			2.20017	0.00769			2.17581	0.00088041	2.17581	0.03588			2.23886	0.0015	2.23886	0.01196
	2.05459	0.02661	2.05459	0.06331	2.04931	0.12489		2.23306	0.00468	2.23306	0.00488	2.23306	0.01536		2.19887	0.01337			2.31661	0.01914			2.19887	0.00855			2.19887	0.0077			2.17454	0.000689016	2.17454	0.04335			2.23752	0.00283	2.23752	0.0116
	2.05335	0.02765	2.05335	0.06591	2.04818	0.12917		2.23172	0.00523	2.23172	0.00656	2.23172	0.00256		2.19758	0.01126			2.31518	0.02481			2.19758	0.00924			2.19758	0.00821			2.17328	0.000681361	2.17328	0.03458			2.23619	0.00237	2.23619	0.01059
	2.05319	0.02709	2.05319	0.06716	2.04706	0.13371		2.23039	0.0056	2.23039	0.01043	2.23039	0.0176		2.19628	0.01098			2.31374	0.01347			2.19628	0.00764			2.19628	0.00776			2.17201	0.00088041	2.17201	0.04205			2.23485	0.00226	2.23485	0.0092
	2.05176	0.02773	2.05176	0.06899	2.04594	0.13904		2.22906	0.00471	2.22906	0.00908	2.22906	0.01152		2.19499	0.01485			2.31231	0.01701			2.19499	0.00798			2.19499	0.00787			2.17075	0.000620115	2.17075	0.04359			2.23352	0.00247	2.23352	0.00839
	2.05126	0.02652	2.05126	0.07075	2.04482	0.14442		2.22773	0.00447	2.22773	0.0032	2.22773	0.01696		2.1937	0.01393			2.31088	0.01417			2.1937	0.00882			2.1937	0.008			2.16949	0.000995246	2.16949	0.03669			2.23219	0.00145	2.23219	0.00791
	2.05037	0.02814	2.05037	0.07397	2.0437	0.1512		2.2264	0.00395	2.2264	0.00606	2.2264	0.01376		2.19242	0.01098			2.30945	0.0241			2.19242	0.00792			2.19242	0.0075			2.16823	0.000650738	2.16823	0.04091			2.23086	0.00237	2.23086	0.00837
	2.04967	0.02781	2.04967	0.07779	2.04258	0.1557		2.22507	0.00494	2.22507	0.00858	2.22507	0.01824		2.19113	0.0114			2.30802	0.02551			2.19113	0.00834			2.19113	0.00749			2.16697	0.00062777	2.16697	0.03929			2.22954	0.00189	2.22954	0.00843
	2.04881	0.02661	2.04881	0.08058	2.04147	0.16266		2.22375	0.00473	2.22375	0.00925	2.22375	0.01632		2.18984	0.00971			2.3066	0.06166			2.18984	0.00692			2.18984	0.00818			2.16571	0.000719639	2.16571	0.03953			2.22821	0.00206	2.22821	0.00849
	2.04738	0.02684	2.04738	0.08378	2.04035	0.17096		2.22243	0.004	2.22243	0.00488	2.22243	0.01088		2.18856	0.01147			2.30517	0.11127			2.18856	0.00906			2.18856	0.00717			2.16446	0.00109	2.16446	0.04286			2.22689	0.0022	2.22689	0.00844
	2.04668	0.02789	2.04668	0.08745	2.03924	0.17728		2.2211	0.00459	2.2211	0.00421	2.2211	0.01824		2.18728	0.0126			2.30375	0.14529			2.18728	0.00668			2.18728	0.00753			2.16321	0.000979934	2.16321	0.03612			2.22557	0.00229	2.22557	0.00835
	2.04563	0.02668	2.04563	0.09033	2.03812	0.1835		2.21978	0.00482	2.21978	0.01043	2.21978	0.01856		2.186	0.01217			2.30233	0.14245			2.186	0.00761			2.186	0.00694			2.16195	0.00105	2.16195	0.0414			2.22424	0.0031	2.22424	0.00931
	2.04404	0.02821	2.04404	0.0949	2.03701	0.19263		2.21846	0.00392	2.21846	0.00437	2.21846	0.0064		2.18472	0.01506			2.30091	0.13536			2.18472	0.00668			2.18472	0.00791			2.1607	0.000780885	2.1607	0.03661			2.22293	0.00172	2.22293	0.00868
	2.04319	0.0262	2.04319	0.09882	2.0359	0.20036		2.21715	0.00404	2.21715	0.00522	2.21715	0.0096		2.18344	0.01168			2.29949	0.13253			2.18344	0.00746			2.18344	0.00749			2.15945	0.00128	2.15945	0.03823			2.22161	0.00106	2.22161	0.00778
	2.04106	0.02765	2.04106	0.10613	2.03479	0.20993		2.21583	0.00463	2.21583	0.00454	2.21583	0.01152		2.18217	0.01274			2.29808	0.12403			2.18217	0.00698			2.18217	0.0065			2.15821	0.000742606	2.15821	0.04075			2.22029	0.00141	2.22029	0.00784
	2.03931	0.0283	2.03931	0.10849	2.03369	0.22097		2.21452	0.00416	2.21452	0.00757	2.21452	0.01056		2.18089	0.01161			2.29667	0.14033			2.18089	0.0081			2.18089	0.00739			2.15696	0.000949311	2.15696	0.03937			2.21898	0.00102	2.21898	0.00734
	2.03861	0.02661	2.03861	0.11575	2.03258	0.23112		2.21321	0.00437	2.21321	0.00572	2.21321	0.0096		2.17962	0.01457			2.29525	0.14954			2.17962	0.00755			2.17962	0.00773			2.15571	0.000979934	2.15571	0.04148			2.21767	0.00183	2.21767	0.00792
	2.03652	0.02805	2.03652	0.12099	2.03147	0.2406		2.21189	0.00385	2.21189	0.0069	2.21189	0.00768		2.17835	0.01513			2.29384	0.18001			2.17835	0.0081			2.17835	0.00704			2.15447	0.000865098	2.15447	0.03815			2.21635	0.00166	2.21635	0.0087
	2.03617	0.02677	2.03617	0.12811	2.03037	0.25365		2.21058	0.00435	2.21058	0.00387	2.21058	0.00768		2.17708	0.01999			2.29244	0.26719			2.17708	0.00758			2.17708	0.00814			2.15323	0.00119	2.15323	0.04278			2.21504	0.00283	2.21504	0.01033
	2.03423	0.02717	2.03423	0.13192	2.02927	0.26304		2.20928	0.00397	2.20928	0.00892	2.20928	0.0128		2.17581	0.02738			2.29103	0.58682			2.17581	0.00764			2.17581	0.00837			2.15199	0.00107	2.15199	0.04116			2.21374	0.00193	2.21374	0.01031
	2.03194	0.02805	2.03194	0.141	2.02816	0.27908		2.20797	0.00565	2.20797	0.00555	2.20797	0.01568		2.17454	0.04145			2.28963	0.73352			2.17454	0.00631			2.17454	0.00773			2.15075	0.00102	2.15075	0.03953			2.21243	0.00204	2.21243	0.01016
	2.03264	0.02717	2.03264	0.1467	2.02706	0.29287		2.20667	0.00487	2.20667	0.00639	2.20667	0.01216		2.17328	0.02322			2.28822	0.33735			2.17328	0.00798			2.17328	0.00858			2.14951	0.00106	2.14951	0.04554			2.21112	0.00139	2.21112	0.00955
	2.0307	0.02701	2.0307	0.1558	2.02596	0.30959		2.20536	0.00596	2.20536	0.00824	2.20536	0.01216		2.17201	0.01851			2.28682	0.16867			2.17201	0.00795			2.17201	0.00799			2.14827	0.000819164	2.14827	0.04099			2.20982	0.00229	2.20982	0.01079
	2.02949	0.02693	2.02949	0.16356	2.02487	0.32199		2.20406	0.00608	2.20406	0.0074	2.20406	0.02272		2.17075	0.01006			2.28542	0.1219			2.17075	0.00656			2.17075	0.00795			2.14704	0.00129	2.14704	0.04765			2.20852	0.00168	2.20852	0.00975
	2.02826	0.0283	2.02826	0.17719	2.02377	0.34048		2.20276	0.00497	2.20276	0.00185	2.20276	0.00992		2.16949	0.01189			2.28402	0.15308			2.16949	0.00737			2.16949	0.00796			2.1458	0.00106	2.1458	0.04538			2.20722	0.00251	2.20722	0.00849
	2.0281	0.02733	2.0281	0.18589	2.02267	0.3572		2.20146	0.00537	2.20146	0.00707	2.20146	0.0144		2.16823	0.01436			2.28263	0.15167			2.16823	0.00746			2.16823	0.00817			2.14457	0.00128	2.14457	0.04294			2.20592	0.000830962	2.20592	0.00714
	2.02546	0.02588	2.02546	0.19835	2.02158	0.375		2.20017	0.00435	2.20017	0.00185	2.20017	0.00928		2.16697	0.00922			2.28123	0.18427			2.16697	0.00819			2.16697	0.0083			2.14334	0.00109	2.14334	0.04262			2.20462	0.00278	2.20462	0.00714
	2.02511	0.02725	2.02511	0.20958	2.02048	0.39334		2.19887	0.0043	2.19887	0.00387	2.19887	0.00512		2.16571	0.01316			2.27984	0.23671			2.16571	0.00882			2.16571	0.00746			2.14211	0.00155	2.14211	0.04367			2.20333	0.00189	2.20333	0.00619
	2.02387	0.02741	2.02387	0.22158	2.01939	0.41458		2.19758	0.00392	2.19758	0.00622	2.19758	0.01056		2.16446	0.01267			2.27845	0.38838			2.16446	0.00819			2.16446	0.00854			2.14088	0.00132	2.14088	0.044			2.20203	0.0015	2.20203	0.0066
	2.02158	0.02789	2.02158	0.23725	2.0183	0.43496		2.19628	0.00418	2.19628	0.00572	2.19628	0.01536		2.16321	0.01105			2.27706	0.41531			2.16321	0.00819			2.16321	0.00858			2.13966	0.00111	2.13966	0.04489			2.20074	0.00235	2.20074	0.00643
	2.02212	0.02652	2.02212	0.25448	2.01721	0.46054		2.19499	0.0031	2.19499	0.00757	2.19499	0.01056		2.16195	0.0121			2.27567	0.21332			2.16195	0.0081			2.16195	0.00746			2.13843	0.00152	2.13843	0.04765			2.19945	0.0015	2.19945	0.00528
	2.02108	0.02645	2.02108	0.26826	2.01612	0.47918		2.1937	0.00418	2.1937	0.00908	2.1937	0.0192		2.1607	0.01696			2.27429	0.13749			2.1607	0.00822			2.1607	0.00873			2.13721	0.00151	2.13721	0.04481			2.19816	0.00145	2.19816	0.00581
	2.02019	0.02814	2.02019	0.28631	2.01503	0.50582		2.19242	0.00423	2.19242	0.00101	2.19242	0.01248		2.15945	0.01443			2.2729	0.13253			2.15945	0.00858			2.15945	0.00791			2.13599	0.00111	2.13599	0.04392			2.19687	0.00135	2.19687	0.00623
	2.01984	0.02749	2.01984	0.30382	2.01395	0.52609		2.19113	0.00435	2.19113	0.00875	2.19113	0.01408		2.15821	0.01351			2.27152	0.11198			2.15821	0.00677			2.15821	0.00871			2.13477	0.00136	2.13477	0.04692			2.19558	0.00189	2.19558	0.00582
	2.0193	0.02636	2.0193	0.32188	2.01286	0.5547		2.18984	0.00355	2.18984	0.00522	2.18984	0.0096		2.15696	0.01717			2.27014	0.10631			2.15696	0.0077			2.15696	0.00813			2.13355	0.000911033	2.13355	0.04375			2.1943	0.00195	2.1943	0.00569
	2.01809	0.02757	2.01809	0.34351	2.01178	0.57993		2.18856	0.00447	2.18856	0.00774	2.18856	0.00768		2.15571	0.014			2.26876	0.09001			2.15571	0.0081			2.15571	0.00836			2.13233	0.00116	2.13233	0.04416			2.19302	0.00129	2.19302	0.00639
	2.0165	0.02789	2.0165	0.36971	2.0107	0.60698		2.18728	0.00392	2.18728	0.00673	2.18728	0.0192		2.15447	0.01534			2.26738	0.07442			2.15447	0.00813			2.15447	0.00781			2.13111	0.00127	2.13111	0.04554			2.19173	0.00181	2.19173	0.0052
	2.01739	0.02701	2.01739	0.3915	2.00961	0.63602		2.186	0.0039	2.186	0.01009	2.186	0.01312		2.15323	0.01478			2.26601	0.08788			2.15323	0.00918			2.15323	0.008			2.1299	0.00139	2.1299	0.04408			2.19045	0.00185	2.19045	0.00572
	2.01475	0.02668	2.01475	0.41621	2.00853	0.66592		2.18472	0.00371	2.18472	0.00892	2.18472	0.02048		2.15199	0.01886			2.26463	0.08292			2.15199	0.00725			2.15199	0.00905			2.12868	0.00169	2.12868	0.04806			2.18917	0.00137	2.18917	0.00567
	2.01406	0.02749	2.01406	0.44353	2.00745	0.68464		2.18344	0.00317	2.18344	0.00841	2.18344	0.0112		2.15075	0.02498			2.26326	0.07867			2.15075	0.00785			2.15075	0.00873			2.12747	0.00145	2.12747	0.05195			2.1879	0.0026	2.1879	0.00564
	2.01177	0.02684	2.01177	0.47154	2.00638	0.71926		2.18217	0.00404	2.18217	0.00791	2.18217	0.01248		2.14951	0.04089			2.26189	0.08717			2.14951	0.00604			2.14951	0.00941			2.12626	0.00151	2.12626	0.04603			2.18662	0.00199	2.18662	0.00556
	2.01053	0.02789	2.01053	0.49597	2.0053	0.7417		2.18089	0.00362	2.18089	0.00707	2.18089	0.024		2.14827	0.06552			2.26052	0.08788			2.14827	0.0094			2.14827	0.00919			2.12505	0.00174	2.12505	0.05195			2.18535	0.0022	2.18535	0.00524
	2.00808	0.02797	2.00808	0.52921	2.00422	0.77409		2.17962	0.00369	2.17962	0.00522	2.17962	0.01152		2.14704	0.07185			2.25915	0.13324			2.14704	0.00943			2.14704	0.0087			2.12384	0.00151	2.12384	0.05414			2.18407	0.00193	2.18407	0.00548
	2.01123	0.02773	2.01123	0.55634	2.00315	0.79393		2.17835	0.00388	2.17835	0.01026	2.17835	0.01344		2.1458	0.04511			2.25778	0.15946			2.1458	0.00725			2.1458	0.00915			2.12263	0.00182	2.12263	0.05341			2.1828	0.0016	2.1828	0.00473
	2.00894	0.02757	2.00894	0.5876	2.00207	0.81727		2.17708	0.00369	2.17708	0.00471	2.17708	0.0096		2.14457	0.02885			2.25642	0.17789			2.14457	0.00798			2.14457	0.00991			2.12143	0.00198	2.12143	0.05398			2.18153	0.00218	2.18153	0.00528
	2.00808	0.02645	2.00808	0.62171	2.001	0.84056		2.17581	0.004	2.17581	0.01329	2.17581	0.01824		2.14334	0.02034			2.25506	0.12048			2.14334	0.00849			2.14334	0.00892			2.12022	0.00221	2.12022	0.0522			2.18026	0.00145	2.18026	0.00499
	2.00703	0.02814	2.00703	0.65295	1.99993	0.86448		2.17454	0.00314	2.17454	0.00622	2.17454	0.01248		2.14211	0.01541			2.2537	0.08221			2.14211	0.00915			2.14211	0.01013			2.11902	0.0021	2.11902	0.05828			2.17899	0.00191	2.17899	0.00507
	2.00668	0.02684	2.00668	0.684	1.99886	0.88608		2.17328	0.00407	2.17328	0.00622	2.17328	0.01664		2.14088	0.01879			2.25234	0.07583			2.14088	0.00792			2.14088	0.00984			2.11782	0.00188	2.11782	0.05414			2.17773	0.0017	2.17773	0.00539
	2.0058	0.02741	2.0058	0.72241	1.99779	0.89855		2.17201	0.00366	2.17201	0.00993	2.17201	0.0128		2.13966	0.01478			2.25098	0.06804			2.13966	0.00934			2.13966	0.00938			2.11662	0.00197	2.11662	0.05609			2.17646	0.0022	2.17646	0.0059
	2.00405	0.0283	2.00405	0.75059	1.99672	0.91923		2.17075	0.00312	2.17075	0.00404	2.17075	0.01312		2.13843	0.01661			2.24962	0.08009			2.13843	0.00825			2.13843	0.01024			2.11542	0.00218	2.11542	0.05877			2.1752	0.00108	2.1752	0.00487
	2.0044	0.02652	2.0044	0.78548	1.99566	0.93387		2.16949	0.00338	2.16949	0.00404	2.16949	0.0144		2.13721	0.01548			2.24827	0.06591			2.13721	0.00837			2.13721	0.00984			2.11422	0.00211	2.11422	0.05983			2.17394	0.00206	2.17394	0.00528
	2.00262	0.02773	2.00262	0.81731	1.99459	0.94507		2.16823	0.00359	2.16823	0.00723	2.16823	0.01504		2.13599	0.01576			2.24692	0.06804			2.13599	0.00924			2.13599	0.01074			2.11302	0.00227	2.11302	0.05966			2.17268	0.00224	2.17268	0.0049
	2.00281	0.02684	2.00281	0.85024	1.99353	0.96069		2.16697	0.0031	2.16697	0.00505	2.16697	0.0096		2.13477	0.01696			2.24557	0.07016			2.13477	0.00915			2.13477	0.01038			2.11183	0.00205	2.11183	0.05918			2.17142	0.00185	2.17142	0.00534
	2.00106	0.02797	2.00106	0.87038	1.99246	0.97197		2.16571	0.00418	2.16571	0.01279	2.16571	0.01152		2.13355	0.0164			2.24422	0.06095			2.13355	0.00927			2.13355	0.01047			2.11064	0.00212	2.11064	0.06307			2.17016	0.000664769	2.17016	0.00424
	2.00157	0.02709	2.00157	0.89782	1.9914	0.97671		2.16446	0.00296	2.16446	0.00505	2.16446	0.01376		2.13233	0.01802			2.24287	0.06449			2.13233	0.01009			2.13233	0.01104			2.10944	0.00223	2.10944	0.06372			2.16891	0.00158	2.16891	0.0052
	2.00052	0.0262	2.00052	0.92449	1.99034	0.98507		2.16321	0.00404	2.16321	0.01026	2.16321	0.01184		2.13111	0.01513			2.24152	0.05457			2.13111	0.01048			2.13111	0.01147			2.10825	0.00229	2.10825	0.06421			2.16765	0.00114	2.16765	0.0047
	1.99754	0.02725	1.99754	0.94598	1.98928	0.9882		2.16195	0.00305	2.16195	0.00639	2.16195	0.01152		2.1299	0.0145			2.24018	0.06308			2.1299	0.00858			2.1299	0.01129			2.10706	0.00283	2.10706	0.06129			2.1664	0.00189	2.1664	0.00507
	1.99649	0.02636	1.99649	0.96044	1.98822	0.99832		2.1607	0.00329	2.1607	0.01043	2.1607	0.01376		2.12868	0.01583			2.23883	0.0567			2.12868	0.01066			2.12868	0.01137			2.10588	0.00264	2.10588	0.07127			2.16515	0.00164	2.16515	0.00522
	1.99525	0.02645	1.99525	0.9744	1.98716	0.9981		2.15945	0.00366	2.15945	0.00791	2.15945	0.01344		2.12747	0.01612			2.23749	0.05741			2.12747	0.00982			2.12747	0.01272			2.10469	0.00246	2.10469	0.06908			2.1639	0.00152	2.1639	0.00408
	1.99404	0.02789	1.99404	0.98683	1.98611	0.99515		2.15821	0.00314	2.15821	0.01632	2.15821	0.01632		2.12626	0.01668			2.23615	0.06449			2.12626	0.00946			2.12626	0.01204			2.1035	0.00279	2.1035	0.07192			2.16265	0.00172	2.16265	0.00491
	1.99191	0.02765	1.99191	0.98909	1.98505	0.99943		2.15696	0.00331	2.15696	0.00572	2.15696	0.0112		2.12505	0.01576			2.23481	0.0567			2.12505	0.01003			2.12505	0.01263			2.10232	0.00309	2.10232	0.07054			2.16141	0.000581673	2.16141	0.00555
	1.9921	0.02652	1.9921	1	1.984	0.997		2.15571	0.00366	2.15571	0.00522	2.15571	0.01728		2.12384	0.01682			2.23348	0.05174			2.12384	0.00952			2.12384	0.01212			2.10114	0.00292	2.10114	0.07411			2.16016	0.00216	2.16016	0.00487
	1.99086	0.02572	1.99086	0.99727	1.98295	1		2.15447	0.00305	2.15447	0.0032	2.15447	0.01184		2.12263	0.01583			2.23214	0.05599			2.12263	0.01115			2.12263	0.01327			2.09996	0.00322	2.09996	0.06705			2.15892	0.00127	2.15892	0.0049
	1.98842	0.02693	1.98842	0.99701	1.98189	0.99186		2.15323	0.00322	2.15323	0.01026	2.15323	0.0096		2.12143	0.01773			2.23081	0.04819			2.12143	0.00982			2.12143	0.01293			2.09878	0.00358	2.09878	0.07428			2.15767	0.000830962	2.15767	0.00473
	1.98613	0.02629	1.98613	0.98994	1.98084	0.99068		2.15199	0.00314	2.15199	0.00286	2.15199	0.01248		2.12022	0.01654			2.22948	0.05741			2.12022	0.01085			2.12022	0.01413			2.0976	0.00291	2.0976	0.08028			2.15643	0.00175	2.15643	0.00497
	1.98419	0.02709	1.98419	0.99199	1.97979	0.98187		2.15075	0.00359	2.15075	0.00757	2.15075	0.01024		2.11902	0.01724			2.22815	0.05315			2.11902	0.01024			2.11902	0.01481			2.09642	0.00371	2.09642	0.0776			2.15519	0.00197	2.15519	0.00478
	1.98489	0.02661	1.98489	0.97908	1.97874	0.97887		2.14951	0.00402	2.14951	0.00707	2.14951	0.01088		2.11782	0.0152			2.22682	0.04536			2.11782	0.01136			2.11782	0.01462			2.09524	0.00331	2.09524	0.07898			2.15395	0.00179	2.15395	0.00494
	1.98384	0.02684	1.98384	0.96806	1.9777	0.9667		2.14827	0.00326	2.14827	0.00774	2.14827	0.01408		2.11662	0.01189			2.22549	0.0404			2.11662	0.0119			2.11662	0.01505			2.09407	0.00358	2.09407	0.08134			2.15272	0.00172	2.15272	0.00519
	1.98229	0.02636	1.98229	0.9622	1.97665	0.96647		2.14704	0.00392	2.14704	0.00707	2.14704	0.01024		2.11542	0.02167			2.22417	0.04607			2.11542	0.01142			2.11542	0.01603			2.0929	0.00393	2.0929	0.08101			2.15148	0.00193	2.15148	0.00537
	1.9804	0.02714	1.9804	0.9458	1.9756	0.95474		2.1458	0.003	2.1458	0.00993	2.1458	0.01248		2.11422	0.0164			2.22284	0.04394			2.11422	0.01305			2.11422	0.01723			2.09172	0.00436	2.09172	0.08223			2.15025	0.0021	2.15025	0.00453
	1.97678	0.02767	1.97678	0.9385	1.97456	0.95366		2.14457	0.00326	2.14457	0.00555	2.14457	0.01152		2.11302	0.01675			2.22152	0.05245			2.11302	0.01269			2.11302	0.01738			2.09055	0.00413	2.09055	0.08361			2.14902	0.00102	2.14902	0.00532
	1.9777	0.02685	1.9777	0.92943	1.97352	0.9388		2.14334	0.0031	2.14334	0.00925	2.14334	0.01952		2.11183	0.01999			2.2202	0.04748			2.11183	0.01254			2.11183	0.01711			2.08938	0.00425	2.08938	0.08475			2.14778	0.00147	2.14778	0.00514
	1.97643	0.02603	1.97643	0.91317	1.97248	0.93351		2.14211	0.0031	2.14211	0.00925	2.14211	0.00992		2.11064	0.01999			2.21888	0.04111			2.11064	0.01281			2.11064	0.01813			2.08821	0.00443	2.08821	0.08678			2.14655	0.00241	2.14655	0.00507
	1.97571	0.02706	1.97571	0.89904	1.97143	0.92117		2.14088	0.00317	2.14088	0.00824	2.14088	0.01952		2.10944	0.0171			2.21756	0.03685			2.10944	0.01214			2.10944	0.01948			2.08705	0.00477	2.08705	0.09303			2.14533	0.00166	2.14533	0.00481
	1.97336	0.02626	1.97336	0.88862	1.97039	0.91522		2.13966	0.00293	2.13966	0.00875	2.13966	0.0096		2.10825	0.02167			2.21625	0.04961			2.10825	0.01254			2.10825	0.02067			2.08588	0.00485	2.08588	0.09481			2.1441	0.00197	2.1441	0.00481
	1.97229	0.02817	1.97229	0.87053	1.96936	0.90567		2.13843	0.00279	2.13843	0.00892	2.13843	0.01376		2.10706	0.0228			2.21493	0.03473			2.10706	0.01362			2.10706	0.02107			2.08472	0.00495	2.08472	0.08743			2.14287	0	2.14287	0.00417
	1.97265	0.02714	1.97265	0.86032	1.96832	0.89795		2.13721	0.00319	2.13721	0.00841	2.13721	0.016		2.10588	0.02379			2.21362	0.04252			2.10588	0.01538			2.10588	0.02214			2.08356	0.00535	2.08356	0.09181			2.14165	0.00183	2.14165	0.00465
	1.97193	0.02603	1.97193	0.84723	1.96728	0.8851		2.13599	0.00322	2.13599	0.01178	2.13599	0.01632		2.10469	0.01879			2.21231	0.04181			2.10469	0.01559			2.10469	0.02218			2.08239	0.00559	2.08239	0.08913			2.14043	0.00253	2.14043	0.00469
	1.96942	0.02759	1.96942	0.83437	1.96625	0.87604		2.13477	0.00314	2.13477	0.00959	2.13477	0.0176		2.1035	0.01963			2.211	0.03614			2.1035	0.01562			2.1035	0.02442			2.08123	0.00595	2.08123	0.09571			2.13921	0.00212	2.13921	0.00503
	1.96958	0.027	1.96958	0.81442	1.96521	0.87019		2.13355	0.00362	2.13355	0.0143	2.13355	0.02656		2.10232	0.0254			2.20969	0.03898			2.10232	0.01444			2.10232	0.02501			2.08007	0.00603	2.08007	0.10058			2.13799	0.00204	2.13799	0.00515
	1.96942	0.02588	1.96942	0.79888	1.96418	0.85809		2.13233	0.00428	2.13233	0.00824	2.13233	0.01184		2.10114	0.02442			2.20838	0.04678			2.10114	0.01468			2.10114	0.02627			2.07892	0.00658	2.07892	0.10171			2.13677	0.00156	2.13677	0.00431
	1.96724	0.02611	1.96724	0.79584	1.96315	0.85193		2.13111	0.0031	2.13111	0.00673	2.13111	0.01344		2.09996	0.02393			2.20708	0.05245			2.09996	0.01541			2.09996	0.02806			2.07776	0.00669	2.07776	0.10861			2.13555	0.00235	2.13555	0.00503
	1.96616	0.02759	1.96616	0.7784	1.96211	0.84328		2.1299	0.00338	2.1299	0.00841	2.1299	0.0192		2.09878	0.01942			2.20577	0.05457			2.09878	0.01486			2.09878	0.02937			2.0766	0.00679	2.0766	0.10804			2.13433	0.00197	2.13433	0.00511
	1.96636	0.027	1.96636	0.76242	1.96109	0.834		2.12868	0.00402	2.12868	0.01766	2.12868	0.01792		2.0976	0.02745			2.20447	0.0489			2.0976	0.01952			2.0976	0.03151			2.07545	0.00761	2.07545	0.11275			2.13312	0.00185	2.13312	0.0046
	1.96561	0.02567	1.96561	0.74796	1.96006	0.8286		2.12747	0.00338	2.12747	0.00707	2.12747	0.00896		2.09642	0.02498			2.20317	0.04323			2.09642	0.01801			2.09642	0.03306			2.0743	0.00789	2.0743	0.11527			2.13191	0.00214	2.13191	0.00528
	1.96437	0.02722	1.96437	0.73115	1.95903	0.82294		2.12626	0.00366	2.12626	0.01026	2.12626	0.01664		2.09524	0.02217			2.20187	0.04748			2.09524	0.01752			2.09524	0.03447			2.07315	0.00821	2.07315	0.12022			2.13069	0.00133	2.13069	0.00432
	1.96417	0.02633	1.96417	0.72048	1.958	0.81639		2.12505	0.00362	2.12505	0.00404	2.12505	0.01376		2.09407	0.02639			2.20058	0.04961			2.09407	0.01861			2.09407	0.03571			2.072	0.00856	2.072	0.12217			2.12948	0.00276	2.12948	0.00475
	1.96294	0.02677	1.96294	0.70194	1.95698	0.81132		2.12384	0.00352	2.12384	0.00589	2.12384	0.0112		2.0929	0.02604			2.19928	0.04181			2.0929	0.02009			2.0929	0.03912			2.07085	0.00939	2.07085	0.12014			2.12828	0.0012	2.12828	0.00437
	1.96238	0.02611	1.96238	0.6876	1.95595	0.80243		2.12263	0.00359	2.12263	0.01144	2.12263	0.0144		2.09172	0.02484			2.19798	0.0404			2.09172	0.0184			2.09172	0.04157			2.0697	0.00973	2.0697	0.1285			2.12707	0.00145	2.12707	0.00489
	1.96059	0.02611	1.96059	0.67178	1.95493	0.80108		2.12143	0.00324	2.12143	0.00892	2.12143	0.01472		2.09055	0.03075			2.19669	0.0404			2.09055	0.02332			2.09055	0.04231			2.06855	0.00968	2.06855	0.13069			2.12586	0.00245	2.12586	0.00531
	1.96003	0.02752	1.96003	0.65522	1.95391	0.79352		2.12022	0.00343	2.12022	0.01009	2.12022	0.0064		2.08938	0.02942			2.1954	0.04465			2.08938	0.02251			2.08938	0.0451			2.06741	0.01059	2.06741	0.1315			2.12466	0.00145	2.12466	0.004
	1.95951	0.0267	1.95951	0.63882	1.95288	0.78725		2.11902	0.00326	2.11902	0.01194	2.11902	0.02144		2.08821	0.02977			2.19411	0.04181			2.08821	0.02263			2.08821	0.04666			2.06627	0.01155	2.06627	0.14173			2.12345	0.00172	2.12345	0.00449
	1.95896	0.02603	1.95896	0.62431	1.95186	0.77729		2.11782	0.00338	2.11782	0.00892	2.11782	0.01248		2.08705	0.03272			2.19282	0.0326			2.08705	0.02248			2.08705	0.05136			2.06512	0.011	2.06512	0.13629			2.12225	0.00216	2.12225	0.00503
	1.95788	0.02552	1.95788	0.60953	1.95084	0.77945		2.11662	0.00418	2.11662	0.01363	2.11662	0.02272		2.08588	0.03364			2.19154	0.03544			2.08588	0.02305			2.08588	0.05308			2.06398	0.01264	2.06398	0.1492			2.12105	0.00139	2.12105	0.00479
	1.95645	0.02706	1.95645	0.59423	1.94983	0.77623		2.11542	0.00352	2.11542	0.00959	2.11542	0.00864		2.08472	0.03427			2.19025	0.03544			2.08472	0.02489			2.08472	0.05735			2.06284	0.01363	2.06284	0.14741			2.11985	0.0028	2.11985	0.0053
	1.9559	0.02567	1.9559	0.57692	1.94881	0.76755		2.11422	0.00322	2.11422	0.01262	2.11422	0.02016		2.08356	0.03336			2.18897	0.03118			2.08356	0.0251			2.08356	0.06182			2.0617	0.01441	2.0617	0.15131			2.11865	0.00118	2.11865	0.00415
	1.95463	0.02685	1.95463	0.56579	1.94779	0.76333		2.11302	0.0031	2.11302	0.00858	2.11302	0.016		2.08239	0.03695			2.18768	0.05032			2.08239	0.02668			2.08239	0.06553			2.06057	0.01475	2.06057	0.16527			2.11746	0.00243	2.11746	0.00589
	1.95463	0.02552	1.95463	0.54153	1.94678	0.76324		2.11183	0.00348	2.11183	0.01161	2.11183	0.01888		2.08123	0.03631			2.1864	0.03473			2.08123	0.02659			2.08123	0.07031			2.05943	0.01567	2.05943	0.16227			2.11626	0.0012	2.11626	0.00462
	1.95319	0.02641	1.95319	0.53045	1.94576	0.7612		2.11064	0.00345	2.11064	0.01329	2.11064	0.02656		2.08007	0.04152			2.18512	0.04252			2.08007	0.02628			2.08007	0.07533			2.05829	0.01704	2.05829	0.16446			2.11507	0.00087251	2.11507	0.00479
	1.95283	0.02536	1.95283	0.51407	1.94475	0.75759		2.10944	0.00329	2.10944	0.01144	2.10944	0.00736		2.07892	0.04004			2.18385	0.03118			2.07892	0.03015			2.07892	0.07946			2.05716	0.01729	2.05716	0.17526			2.11388	0.00135	2.11388	0.00508
	1.9512	0.02618	1.9512	0.49997	1.94374	0.75543		2.10825	0.00277	2.10825	0.01211	2.10825	0.01728		2.07776	0.04286			2.18257	0.0404			2.07776	0.02837			2.07776	0.08636			2.05603	0.01897	2.05603	0.1807			2.11268	0.00172	2.11268	0.0054
	1.95068	0.02536	1.95068	0.48288	1.94273	0.75902		2.10706	0.00291	2.10706	0.01245	2.10706	0.01792		2.0766	0.04666			2.1813	0.0326			2.0766	0.03094			2.0766	0.09007			2.0549	0.02045	2.0549	0.18549			2.11149	0.00218	2.11149	0.0051
	1.94941	0.02626	1.94941	0.46598	1.94172	0.7586		2.10588	0.00333	2.10588	0.01094	2.10588	0.01696		2.07545	0.04919			2.18002	0.03118			2.07545	0.0322			2.07545	0.09589			2.05377	0.02131	2.05377	0.19044			2.11031	0.00147	2.11031	0.00465
	1.94798	0.02567	1.94798	0.45368	1.94071	0.75959		2.10469	0.00369	2.10469	0.01834	2.10469	0.024		2.0743	0.04806			2.17875	0.03473			2.0743	0.03145			2.0743	0.10571			2.05264	0.02228	2.05264	0.19799			2.10912	0.00199	2.10912	0.00514
	1.94726	0.02714	1.94726	0.43993	1.9397	0.76115		2.1035	0.00371	2.1035	0.00824	2.1035	0.01856		2.07315	0.05151			2.17748	0.03331			2.07315	0.03353			2.07315	0.11027			2.05151	0.02401	2.05151	0.20148			2.10793	0.00168	2.10793	0.00479
	1.94583	0.02603	1.94583	0.42557	1.9387	0.76435		2.10232	0.004	2.10232	0.01548	2.10232	0.01952		2.072	0.0513			2.17621	0.03544			2.072	0.0351			2.072	0.11871			2.05039	0.02552	2.05039	0.20627			2.10675	0.00224	2.10675	0.00502
	1.94511	0.02737	1.94511	0.4105	1.93769	0.76853		2.10114	0.00345	2.10114	0.01682	2.10114	0.02496		2.07085	0.05806			2.17494	0.03614			2.07085	0.03444			2.07085	0.12627			2.04926	0.02718	2.04926	0.21365			2.10557	0.0028	2.10557	0.00592
	1.944	0.02641	1.944	0.39538	1.93669	0.77122		2.09996	0.00402	2.09996	0.0148	2.09996	0.02208		2.0697	0.06024			2.17368	0.03756			2.0697	0.03716			2.0697	0.13786			2.04814	0.0291	2.04814	0.22656			2.10438	0.00249	2.10438	0.00526
	1.94329	0.02552	1.94329	0.38074	1.93568	0.77299		2.09878	0.00378	2.09878	0.01615	2.09878	0.02336		2.06855	0.05904			2.17241	0.05245			2.06855	0.03912			2.06855	0.1481			2.04701	0.03115	2.04701	0.23159			2.1032	0.00156	2.1032	0.00504
	1.94149	0.02685	1.94149	0.36981	1.93468	0.77903		2.0976	0.00371	2.0976	0.01733	2.0976	0.02112		2.06741	0.06087			2.17115	0.03827			2.06741	0.03846			2.06741	0.15905			2.04589	0.03297	2.04589	0.24044			2.10202	0.00154	2.10202	0.00493
	1.94113	0.02574	1.94113	0.35309	1.93368	0.78638		2.09642	0.00326	2.09642	0.01514	2.09642	0.01728		2.06627	0.07178			2.16989	0.03827			2.06627	0.04251			2.06627	0.16973			2.04477	0.03543	2.04477	0.24945			2.10085	0.000955606	2.10085	0.00523
	1.93951	0.02744	1.93951	0.34054	1.93268	0.79174		2.09524	0.00317	2.09524	0.01396	2.09524	0.0256		2.06512	0.06707			2.16863	0.03614			2.06512	0.04175			2.06512	0.18541			2.04365	0.03827	2.04365	0.2609			2.09967	0.00312	2.09967	0.00553
	1.93951	0.02618	1.93951	0.33279	1.93168	0.79583		2.09407	0.00428	2.09407	0.0148	2.09407	0.02464		2.06398	0.07727			2.16737	0.04252			2.06398	0.04495			2.06398	0.20299			2.04254	0.03986	2.04254	0.26033			2.09849	0.00258	2.09849	0.00469
	1.93879	0.027	1.93879	0.32179	1.93068	0.79811		2.0929	0.0039	2.0929	0.02036	2.0929	0.02976		2.06284	0.07882			2.16611	0.03189			2.06284	0.04704			2.06284	0.21861			2.04142	0.04287	2.04142	0.26853			2.09732	0.00166	2.09732	0.00491
	1.9368	0.0253	1.9368	0.31005	1.92968	0.806		2.09172	0.00421	2.09172	0.01228	2.09172	0.02336		2.0617	0.08395			2.16486	0.04465			2.0617	0.04888			2.0617	0.23592			2.04031	0.04559	2.04031	0.28639			2.09615	0.00118	2.09615	0.00547
	1.93573	0.02655	1.93573	0.29818	1.92869	0.80971		2.09055	0.00338	2.09055	0.0175	2.09055	0.01632		2.06057	0.09127			2.1636	0.03473			2.06057	0.04967			2.06057	0.25618			2.03919	0.04974	2.03919	0.28622			2.09498	0.00131	2.09498	0.00457
	1.93449	0.02677	1.93449	0.28596	1.92769	0.81566		2.08938	0.00352	2.08938	0.01329	2.08938	0.02528		2.05943	0.09585			2.16235	0.03827			2.05943	0.05163			2.05943	0.27721			2.03808	0.05323	2.03808	0.30173			2.09381	0.00224	2.09381	0.00494
	1.93286	0.02626	1.93286	0.27533	1.9267	0.82144		2.08821	0.00362	2.08821	0.02002	2.08821	0.0176		2.05829	0.0962			2.1611	0.0326			2.05829	0.05362			2.05829	0.29787			2.03697	0.05739	2.03697	0.30075			2.09264	0.00195	2.09264	0.00561
	1.93035	0.02752	1.93035	0.26873	1.9257	0.8264		2.08705	0.0034	2.08705	0.01985	2.08705	0.01632		2.05716	0.11013			2.15985	0.03756			2.05716	0.05607			2.05716	0.32582			2.03586	0.06245	2.03586	0.31642			2.09147	0.000643995	2.09147	0.00528
	1.9296	0.02759	1.9296	0.25775	1.92471	0.82974		2.08588	0.003	2.08588	0.01464	2.08588	0.02912		2.05603	0.11288			2.1586	0.03189			2.05603	0.05752			2.05603	0.34954			2.03475	0.06667	2.03475	0.31756			2.0903	0.000685543	2.0903	0.00522
	1.92908	0.02597	1.92908	0.25129	1.92372	0.84127		2.08472	0.00371	2.08472	0.02187	2.08472	0.02976		2.0549	0.12871			2.15735	0.04181			2.0549	0.06072			2.0549	0.37939			2.03364	0.07103	2.03364	0.32925			2.08914	0.00147	2.08914	0.00448
	1.92996	0.02552	1.92996	0.24299	1.92273	0.83642		2.08356	0.0031	2.08356	0.02153	2.08356	0.02976		2.05377	0.13519			2.15611	0.03969			2.05377	0.06245			2.05377	0.40994			2.03253	0.07714	2.03253	0.33501			2.08798	0.00202	2.08798	0.00477
	1.92852	0.02567	1.92852	0.23662	1.92174	0.84414		2.08239	0.00404	2.08239	0.02137	2.08239	0.02496		2.05264	0.13681			2.15487	0.03898			2.05264	0.06704			2.05264	0.44376			2.03143	0.08334	2.03143	0.34272			2.08681	0.00116	2.08681	0.00473
	1.92764	0.02611	1.92764	0.22841	1.92075	0.85335		2.08123	0.00428	2.08123	0.02423	2.08123	0.03392		2.05151	0.14715			2.15362	0.04252			2.05151	0.06903			2.05151	0.47729			2.03032	0.09075	2.03032	0.34824			2.08565	0.00241	2.08565	0.00569
	1.92582	0.02655	1.92582	0.21861	1.91977	0.85316		2.08007	0.00284	2.08007	0.02069	2.08007	0.02528		2.05039	0.15904			2.15238	0.0489			2.05039	0.07429			2.05039	0.51633			2.02922	0.09786	2.02922	0.35319			2.08449	0.00212	2.08449	0.00549
	1.92367	0.02647	1.92367	0.21709	1.91878	0.86316		2.07892	0.00359	2.07892	0.02507	2.07892	0.03616		2.04926	0.17671			2.15114	0.04252			2.04926	0.07495			2.04926	0.55433			2.02812	0.10668	2.02812	0.3536			2.08334	0.00143	2.08334	0.00511
	1.92458	0.02603	1.92458	0.20613	1.9178	0.86776		2.07776	0.00345	2.07776	0.02406	2.07776	0.03744		2.04814	0.18818			2.1499	0.04678			2.04814	0.07915			2.04814	0.59461			2.02702	0.1162	2.02702	0.37097			2.08218	0.00239	2.08218	0.00561
	1.92276	0.02597	1.92276	0.20087	1.91681	0.8691		2.0766	0.00355	2.0766	0.0254	2.0766	0.03424		2.04701	0.20197			2.14867	0.04394			2.04701	0.08383			2.04701	0.63503			2.02592	0.12531	2.02592	0.38209			2.08102	0.00212	2.08102	0.00507
	1.92315	0.02471	1.92315	0.19363	1.91583	0.87539		2.07545	0.00371	2.07545	0.03079	2.07545	0.02176		2.04589	0.21112			2.14743	0.05953			2.04589	0.08386			2.04589	0.67753			2.02482	0.13711	2.02482	0.38469			2.07987	0.0017	2.07987	0.00544
	1.92315	0.02559	1.92315	0.18907	1.91485	0.87811		2.0743	0.00369	2.0743	0.02591	2.0743	0.0304		2.04477	0.2278			2.1462	0.03898			2.04477	0.08906			2.04477	0.72052			2.02372	0.14918	2.02372	0.39873			2.07872	0.00189	2.07872	0.00551
	1.92025	0.02582	1.92025	0.18255	1.91387	0.88418		2.07315	0.00433	2.07315	0.03449	2.07315	0.03808		2.04365	0.24286			2.14496	0.05103			2.04365	0.09374			2.04365	0.75948			2.02263	0.16119	2.02263	0.40247			2.07756	0.00264	2.07756	0.00531
	1.91862	0.02544	1.91862	0.17576	1.91289	0.88913		2.072	0.00388	2.072	0.03297	2.072	0.04192		2.04254	0.25911			2.14373	0.03756			2.04254	0.09915			2.04254	0.80142			2.02153	0.17584	2.02153	0.41692			2.07641	0.0017	2.07641	0.00555
	1.91702	0.02507	1.91702	0.16963	1.91191	0.89404		2.07085	0.00348	2.07085	0.02927	2.07085	0.04096		2.04142	0.27467			2.1425	0.04536			2.04142	0.10441			2.04142	0.84416			2.02044	0.194	2.02044	0.42325			2.07526	0.00125	2.07526	0.00502
	1.91774	0.02544	1.91774	0.16253	1.91093	0.89863		2.0697	0.00388	2.0697	0.03297	2.0697	0.04672		2.04031	0.29606			2.14127	0.0326			2.04031	0.10776			2.04031	0.88309			2.01935	0.20874	2.01935	0.43356			2.07412	0.00137	2.07412	0.00457
	1.9152	0.02544	1.9152	0.1609	1.90995	0.90064		2.06855	0.00395	2.06855	0.03785	2.06855	0.0368		2.03919	0.31956			2.14005	0.04819			2.03919	0.11607			2.03919	0.91258			2.01826	0.22767	2.01826	0.44784			2.07297	0.00229	2.07297	0.00523
	1.91233	0.02522	1.91233	0.15319	1.90898	0.91139		2.06741	0.0035	2.06741	0.03954	2.06741	0.03776		2.03808	0.338			2.13882	0.03544			2.03808	0.11936			2.03808	0.94302			2.01717	0.25053	2.01717	0.4502			2.07182	0.00166	2.07182	0.00499
	1.91269	0.02389	1.91269	0.1492	1.908	0.91388		2.06627	0.00307	2.06627	0.04492	2.06627	0.04896		2.03697	0.36643			2.1376	0.04961			2.03697	0.12664			2.03697	0.9706			2.01608	0.27541	2.01608	0.46773			2.07068	0.00189	2.07068	0.00544
	1.91252	0.02433	1.91252	0.14457	1.90703	0.92186		2.06512	0.00383	2.06512	0.04441	2.06512	0.04448		2.03586	0.38867			2.13638	0.04961			2.03586	0.13332			2.03586	0.98639			2.01499	0.30069	2.01499	0.48462			2.06954	0.00104	2.06954	0.00518
	1.91177	0.02412	1.91177	0.14013	1.90606	0.92657		2.06398	0.00369	2.06398	0.04828	2.06398	0.0528		2.03475	0.40978			2.13515	0.04536			2.03475	0.13685			2.03475	0.99725			2.0139	0.32871	2.0139	0.49395			2.06839	0.00237	2.06839	0.00532
	1.91125	0.02418	1.91125	0.13591	1.90508	0.92756		2.06284	0.0035	2.06284	0.05064	2.06284	0.04576		2.03364	0.43666			2.13393	0.04819			2.03364	0.14839			2.03364	1			2.01282	0.3583	2.01282	0.50718			2.06725	0.00218	2.06725	0.00555
	1.90982	0.02389	1.90982	0.13267	1.90411	0.93882		2.0617	0.00364	2.0617	0.05215	2.0617	0.05344		2.03253	0.45989			2.13272	0.04181			2.03253	0.15157			2.03253	0.99941			2.01174	0.39138	2.01174	0.51693			2.06612	0.00204	2.06612	0.00556
	1.90835	0.02456	1.90835	0.12856	1.90314	0.93259		2.06057	0.00392	2.06057	0.05569	2.06057	0.06112		2.03143	0.49613			2.1315	0.03685			2.03143	0.16142			2.03143	0.99292			2.01065	0.42801	2.01065	0.53016			2.06498	0.00156	2.06498	0.00561
	1.90711	0.02471	1.90711	0.12341	1.90217	0.94015		2.05943	0.00383	2.05943	0.05182	2.05943	0.05632		2.03032	0.52083			2.13028	0.04819			2.03032	0.17144			2.03032	0.98517			2.00957	0.46689	2.00957	0.54258			2.06384	0.00187	2.06384	0.00569
	1.90584	0.0253	1.90584	0.12134	1.90121	0.94287		2.05829	0.00407	2.05829	0.06141	2.05829	0.06624		2.02922	0.55165			2.12907	0.05811			2.02922	0.17882			2.02922	0.96008			2.00849	0.50724	2.00849	0.5563			2.06271	0.0015	2.06271	0.00549
	1.90604	0.02471	1.90604	0.1176	1.90024	0.9476		2.05716	0.00381	2.05716	0.06292	2.05716	0.06144		2.02812	0.58909			2.12786	0.04748			2.02812	0.19015			2.02812	0.94599			2.00741	0.55479	2.00741	0.56677			2.06157	0.0021	2.06157	0.00528
	1.90493	0.02441	1.90493	0.11278	1.89927	0.94427		2.05603	0.00364	2.05603	0.07032	2.05603	0.07392		2.02702	0.61605			2.12664	0.04819			2.02702	0.19854			2.02702	0.91594			2.00633	0.59823	2.00633	0.58414			2.06044	0.000664769	2.06044	0.00462
	1.90298	0.02477	1.90298	0.10954	1.89831	0.95212		2.0549	0.00314	2.0549	0.06948	2.0549	0.06624		2.02592	0.64222			2.12543	0.04111			2.02592	0.20522			2.02592	0.8921			2.00526	0.64689	2.00526	0.60427			2.05931	0.00195	2.05931	0.00523
	1.90314	0.02536	1.90314	0.10883	1.89735	0.95246		2.05377	0.00371	2.05377	0.07116	2.05377	0.07776		2.02482	0.6829			2.12423	0.04678			2.02482	0.22314			2.02482	0.87016			2.00418	0.69263	2.00418	0.61085			2.05818	0.00206	2.05818	0.00522
	1.90008	0.02588	1.90008	0.10648	1.89638	0.95485		2.05264	0.00376	2.05264	0.08227	2.05264	0.07744		2.02372	0.71457			2.12302	0.04819			2.02372	0.23392			2.02372	0.83976			2.0031	0.74774	2.0031	0.61563			2.05705	0.00251	2.05705	0.00578
	1.89848	0.02552	1.89848	0.10195	1.89542	0.95319		2.05151	0.00338	2.05151	0.09017	2.05151	0.07616		2.02263	0.7525			2.12181	0.04323			2.02263	0.2464			2.02263	0.81249			2.00203	0.79645	2.00203	0.64445			2.05592	0.00233	2.05592	0.00548
	1.89884	0.02552	1.89884	0.09925	1.89446	0.9545		2.05039	0.00359	2.05039	0.09253	2.05039	0.09344		2.02153	0.77108			2.12061	0.05245			2.02153	0.26023			2.02153	0.78421			2.00096	0.83937	2.00096	0.6507			2.05479	0.00135	2.05479	0.00524
	1.89737	0.02567	1.89737	0.09882	1.8935	0.95861		2.04926	0.00343	2.04926	0.0996	2.04926	0.10496		2.02044	0.80725			2.1194	0.05245			2.02044	0.27283			2.02044	0.75961			1.99989	0.88323	1.99989	0.66255			2.05367	0.00143	2.05367	0.00584
	1.89542	0.02441	1.89542	0.09553	1.89254	0.95913		2.04814	0.00381	2.04814	0.10061	2.04814	0.09728		2.01935	0.83582			2.1182	0.0489			2.01935	0.28428			2.01935	0.73278			1.99882	0.9226	1.99882	0.67579			2.05254	0.00139	2.05254	0.00563
	1.89763	0.02682	1.89763	0.09121	1.89158	0.95821		2.04701	0.00369	2.04701	0.11373	2.04701	0.11392		2.01826	0.85447			2.117	0.05032			2.01826	0.296			2.01826	0.70765			1.99775	0.95416	1.99775	0.69088			2.05142	0.00123	2.05142	0.00552
	1.89666	0.02701	1.89666	0.0894	1.89062	0.95915		2.04589	0.00303	2.04589	0.11726	2.04589	0.10496		2.01717	0.88494			2.1158	0.06095			2.01717	0.31676			2.01717	0.69443			1.99668	0.97572	1.99668	0.71605			2.0503	0.00216	2.0503	0.00535
	1.89506	0.02552	1.89506	0.08721	1.88967	0.95565		2.04477	0.00352	2.04477	0.13055	2.04477	0.12896		2.01608	0.90422			2.1146	0.04961			2.01608	0.33156			2.01608	0.67283			1.99561	0.99557	1.99561	0.70964			2.04918	0.000789414	2.04918	0.00528
	1.89474	0.02697	1.89474	0.08526	1.88871	0.95803		2.04365	0.00359	2.04365	0.13358	2.04365	0.1248		2.01499	0.919			2.11341	0.05315			2.01499	0.34606			2.01499	0.65525			1.99455	0.99775	1.99455	0.73261			2.04806	0.00224	2.04806	0.00619
	1.89378	0.02537	1.89378	0.08222	1.88776	0.95434		2.04254	0.00376	2.04254	0.15293	2.04254	0.15168		2.0139	0.93871			2.11221	0.04819			2.0139	0.365			2.0139	0.6372			1.99348	1	1.99348	0.75444			2.04694	0.0011	2.04694	0.00615
	1.89287	0.02463	1.89287	0.08188	1.88681	0.95981		2.04142	0.00378	2.04142	0.14906	2.04142	0.14752		2.01282	0.94124			2.11102	0.05528			2.01282	0.37981			2.01282	0.62293			1.99242	0.98409	1.99242	0.76597			2.04582	0.00181	2.04582	0.00559
	1.89186	0.02626	1.89186	0.07752	1.88585	0.95574		2.04031	0.00286	2.04031	0.16269	2.04031	0.16		2.01174	0.96488			2.10983	0.05103			2.01174	0.39917			2.01174	0.61389			1.99136	0.95926	1.99136	0.768			2.04471	0.00168	2.04471	0.00598
	1.8909	0.02548	1.8909	0.07696	1.8849	0.94862		2.03919	0.00329	2.03919	0.17312	2.03919	0.15744		2.01065	0.97685			2.10863	0.05103			2.01065	0.41845			2.01065	0.60211			1.9903	0.92938	1.9903	0.78659			2.04359	0.00212	2.04359	0.00639
	1.88995	0.02432	1.88995	0.07327	1.88395	0.95259		2.03808	0.00435	2.03808	0.19734	2.03808	0.18112		2.00957	0.98487			2.10744	0.04394			2.00957	0.435			2.00957	0.59288			1.98924	0.89476	1.98924	0.7995			2.04248	0.00156	2.04248	0.00677
	1.88899	0.02496	1.88899	0.07198	1.883	0.94944		2.03697	0.00369	2.03697	0.21383	2.03697	0.19424		2.00849	0.98191			2.10626	0.05599			2.00849	0.45727			2.00849	0.58282			1.98818	0.84774	1.98818	0.81127			2.04137	0.00152	2.04137	0.0065
	1.88804	0.02634	1.88804	0.06977	1.88205	0.94656		2.03586	0.00343	2.03586	0.2145	2.03586	0.22048		2.00741	0.99402			2.10507	0.0567			2.00741	0.4779			2.00741	0.57408			1.98712	0.80721	1.98712	0.83643			2.04026	0.00152	2.04026	0.00651
	1.88708	0.02552	1.88708	0.06977	1.88111	0.94501		2.03475	0.0035	2.03475	0.24613	2.03475	0.21856		2.00633	1			2.10388	0.06166			2.00633	0.49793			2.00633	0.56367			1.98607	0.7562	1.98607	0.84138			2.03915	0.00208	2.03915	0.00722
	1.88613	0.02522	1.88613	0.06626	1.88016	0.94267		2.03364	0.00362	2.03364	0.25622	2.03364	0.23808		2.00526	0.98951			2.1027	0.05315			2.00526	0.52035			2.00526	0.56287			1.98501	0.70866	1.98501	0.86022			2.03804	0.000955606	2.03804	0.00626
	1.88518	0.02429	1.88518	0.06516	1.87921	0.93905		2.03253	0.00352	2.03253	0.27103	2.03253	0.264		2.00418	0.98318			2.10152	0.06024			2.00418	0.5411			2.00418	0.55332			1.98396	0.66164	1.98396	0.87467			2.03693	0.0016	2.03693	0.00692
	1.88423	0.02656	1.88423	0.06291	1.87827	0.93393		2.03143	0.00357	2.03143	0.29357	2.03143	0.2832		2.0031	0.967			2.10033	0.05953			2.0031	0.5572			2.0031	0.55373			1.9829	0.61436	1.9829	0.86777			2.03583	0.00141	2.03583	0.00676
	1.88328	0.02608	1.88328	0.06321	1.87733	0.92962		2.03032	0.00395	2.03032	0.3183	2.03032	0.29664		2.00203	0.95644			2.09915	0.07016			2.00203	0.58095			2.00203	0.54716			1.98185	0.57193	1.98185	0.88782			2.03472	0.00189	2.03472	0.00713
	1.88233	0.0263	1.88233	0.06023	1.87638	0.92531		2.02922	0.00322	2.02922	0.33631	2.02922	0.30304		2.00096	0.94701			2.09797	0.06449			2.00096	0.60627			2.00096	0.54593			1.9808	0.53219	1.9808	0.88968			2.03362	0.00129	2.03362	0.0079
	1.88138	0.02529	1.88138	0.06016	1.87544	0.91897		2.02812	0.00383	2.02812	0.36541	2.02812	0.32192		1.99989	0.92949			2.0968	0.06024			1.99989	0.62557			1.99989	0.54094			1.97975	0.49278	1.97975	0.89342			2.03252	0.00102	2.03252	0.00779
	1.88044	0.02451	1.88044	0.05928	1.8745	0.91309		2.02702	0.00383	2.02702	0.38947	2.02702	0.37152		1.99882	0.92393			2.09562	0.06804			1.99882	0.65173			1.99882	0.53554			1.9787	0.4567	1.9787	0.91598			2.03141	0.00226	2.03141	0.00852
	1.87949	0.02649	1.87949	0.05644	1.87356	0.91237		2.02592	0.00298	2.02592	0.41319	2.02592	0.37472		1.99775	0.90936			2.09445	0.05953			1.99775	0.67194			1.99775	0.53204			1.97765	0.42457	1.97765	0.9198			2.03031	0.0028	2.03031	0.00881
	1.87855	0.02418	1.87855	0.05601	1.87262	0.90521		2.02482	0.00376	2.02482	0.446	2.02482	0.41312		1.99668	0.90091			2.09327	0.06449			1.99668	0.69442			1.99668	0.52732			1.97661	0.39512	1.97661	0.92694			2.02922	0.00216	2.02922	0.00854
	1.8776	0.02369	1.8776	0.05395	1.87168	0.89967		2.02372	0.00324	2.02372	0.45727	2.02372	0.43968		1.99561	0.89156			2.0921	0.05457			1.99561	0.71548			1.99561	0.51924			1.97556	0.36624	1.97556	0.934			2.02812	0.00172	2.02812	0.00861
	1.87666	0.02313	1.87666	0.05216	1.87075	0.89516		2.02263	0.00345	2.02263	0.50589	2.02263	0.47584		1.99455	0.87178			2.09093	0.0489			1.99455	0.74088			1.99455	0.51591			1.97452	0.3427	1.97452	0.93855			2.02702	0.00129	2.02702	0.00938
	1.87572	0.02488	1.87572	0.05146	1.86981	0.89039		2.02153	0.00293	2.02153	0.53247	2.02153	0.504		1.99348	0.87255			2.08976	0.06449			1.99348	0.75496			1.99348	0.51085			1.97347	0.32023	1.97347	0.94131			2.02593	0.00187	2.02593	0.00969
	1.87478	0.02418	1.87478	0.05075	1.86887	0.88312		2.02044	0.00336	2.02044	0.5752	2.02044	0.55136		1.99242	0.85011			2.08859	0.05599			1.99242	0.77792			1.99242	0.50485			1.97243	0.29657	1.97243	0.9461			2.02483	0.00183	2.02483	0.0094
	1.87384	0.02421	1.87384	0.04993	1.86794	0.87614		2.01935	0.00324	2.01935	0.60246	2.01935	0.58208		1.99136	0.84708			2.08742	0.06662			1.99136	0.79738			1.99136	0.49577			1.97139	0.27891	1.97139	0.95495			2.02374	0.00256	2.02374	0.01022
	1.8729	0.02388	1.8729	0.04805	1.86701	0.87119		2.01826	0.00355	2.01826	0.64956	2.01826	0.624		1.9903	0.83012			2.08626	0.05741			1.9903	0.81421			1.9903	0.48924			1.97035	0.26149	1.97035	0.96453			2.02265	0.000997154	2.02265	0.00926
	1.87196	0.0216	1.87196	0.04732	1.86607	0.86653		2.01717	0.00314	2.01717	0.66992	2.01717	0.67168		1.98924	0.83012			2.08509	0.06591			1.98924	0.83484			1.98924	0.47985			1.96931	0.24384	1.96931	0.9707			2.02156	0.00206	2.02156	0.01047
	1.87102	0.02399	1.87102	0.04709	1.86514	0.85954		2.01608	0.00428	2.01608	0.71215	2.01608	0.69248		1.98818	0.81717			2.08393	0.07158			1.98818	0.85408			1.98818	0.4709			1.96828	0.22898	1.96828	0.97484			2.02047	0.00212	2.02047	0.01076
	1.87008	0.02276	1.87008	0.04499	1.86421	0.85061		2.01499	0.00317	2.01499	0.74108	2.01499	0.71968		1.98712	0.79177			2.08277	0.06733			1.98712	0.86574			1.98712	0.46229			1.96724	0.21398	1.96724	0.97159			2.01938	0.00204	2.01938	0.01078
	1.86915	0.0235	1.86915	0.04353	1.86328	0.84072		2.0139	0.0027	2.0139	0.77759	2.0139	0.7552		1.98607	0.79536			2.08161	0.07016			1.98607	0.88185			1.98607	0.45306			1.9662	0.2039	1.9662	0.98133			2.01829	0.00125	2.01829	0.01071
	1.86821	0.02175	1.86821	0.04287	1.86235	0.83513		2.01282	0.00265	2.01282	0.80182	2.01282	0.77856		1.98501	0.77945			2.08045	0.07654			1.98501	0.90188			1.98501	0.44072			1.96517	0.19266	1.96517	0.98579			2.01721	0.0027	2.01721	0.01171
	1.86728	0.02384	1.86728	0.04229	1.86143	0.82394		2.01174	0.00362	2.01174	0.8289	2.01174	0.84064		1.98396	0.75827			2.07929	0.07512			1.98396	0.91378			1.98396	0.43292			1.96414	0.18061	1.96414	0.99026			2.01612	0.0015	2.01612	0.01009
	1.86635	0.02369	1.86635	0.04163	1.8605	0.82247		2.01065	0.0035	2.01065	0.85784	2.01065	0.86656		1.9829	0.76298			2.07813	0.06591			1.9829	0.91713			1.9829	0.4166			1.9631	0.16934	1.9631	0.99318			2.01504	0.00189	2.01504	0.01082
	1.86542	0.02171	1.86542	0.04005	1.85957	0.81201		2.00957	0.00317	2.00957	0.89788	2.00957	0.87616		1.98185	0.75172			2.07698	0.07867			1.98185	0.93396			1.98185	0.40935			1.96207	0.16148	1.96207	0.99489			2.01396	0.00129	2.01396	0.011
	1.86449	0.02186	1.86449	0.03959	1.85865	0.80738		2.00849	0.00348	2.00849	0.92951	2.00849	0.91872		1.9808	0.73448			2.07582	0.07867			1.9808	0.94728			1.9808	0.39682			1.96104	0.15246	1.96104	0.98855			2.01288	0.00231	2.01288	0.01105
	1.86356	0.02134	1.86356	0.03778	1.85773	0.79937		2.00741	0.00324	2.00741	0.92564	2.00741	0.93536		1.97975	0.72484			2.07467	0.08646			1.97975	0.95834			1.97975	0.38603			1.96001	0.14437	1.96001	0.9948			2.0118	0.00208	2.0118	0.01152
	1.86263	0.0228	1.86263	0.03676	1.8568	0.78916		2.00633	0.00357	2.00633	0.95289	2.00633	0.93792		1.9787	0.71956			2.07352	0.0815			1.9787	0.95695			1.9787	0.37458			1.95899	0.13653	1.95899	0.99448			2.01072	0.00164	2.01072	0.01031
	1.8617	0.02403	1.8617	0.03644	1.85588	0.77703		2.00526	0.003	2.00526	0.95794	2.00526	0.97184		1.97765	0.71661			2.07237	0.08575			1.97765	0.9729			1.97765	0.36352			1.95796	0.13005	1.95796	1			2.00964	0.00314	2.00964	0.01101
	1.86077	0.0219	1.86077	0.03651	1.85496	0.77116		2.00418	0.00303	2.00418	0.97897	2.00418	0.98528		1.97661	0.71049			2.07122	0.08221			1.97661	0.97233			1.97661	0.35655			1.95693	0.12303	1.95693	0.99627			2.00856	0.00156	2.00856	0.00985
	1.85985	0.02253	1.85985	0.0355	1.85404	0.76277		2.0031	0.00404	2.0031	0.97998	2.0031	0.98144		1.97556	0.70493			2.07007	0.09001			1.97556	0.97825			1.97556	0.3423			1.95591	0.11796	1.95591	0.99959			2.00749	0.00118	2.00749	0.00998
	1.85892	0.02224	1.85892	0.03488	1.85312	0.74985		2.00203	0.0026	2.00203	0.97359	2.00203	0.98592		1.97452	0.69472			2.06892	0.09639			1.97452	0.98459			1.97452	0.33207			1.95489	0.11029	1.95489	0.98701			2.00641	0.00193	2.00641	0.00968
	1.858	0.02209	1.858	0.03392	1.8522	0.74006		2.00096	0.00312	2.00096	1	2.00096	0.98304		1.97347	0.69134			2.06778	0.0893			1.97347	0.99181			1.97347	0.32206			1.95386	0.10628	1.95386	0.99359			2.00534	0.000934832	2.00534	0.00915
	1.85707	0.02097	1.85707	0.03335	1.85128	0.73062		1.99989	0.00348	1.99989	0.99764	1.99989	1		1.97243	0.68318			2.06663	0.09568			1.97243	0.99375			1.97243	0.31489			1.95284	0.10086	1.95284	0.98425			2.00427	0.00222	2.00427	0.00936
	1.85615	0.02119	1.85615	0.03331	1.85037	0.72181		1.99882	0.00277	1.99882	0.97577	1.99882	0.9824		1.97139	0.69282			2.06549	0.09213			1.97139	0.99245			1.97139	0.30286			1.95182	0.09747	1.95182	0.98644			2.0032	0.00158	2.0032	0.00832
	1.85523	0.02309	1.85523	0.03296	1.84945	0.71267		1.99775	0.0031	1.99775	0.97964	1.99775	0.97568		1.97035	0.68403			2.06435	0.10418			1.97035	1			1.97035	0.2967			1.9508	0.0929	1.9508	0.9724			2.00213	0.00114	2.00213	0.00881
	1.85431	0.02	1.85431	0.03166	1.84853	0.70123		1.99668	0.00307	1.99668	0.98082	1.99668	0.9472		1.96931	0.68149			2.06321	0.11056			1.96931	0.99366			1.96931	0.28548			1.94978	0.08864	1.94978	0.97167			2.00106	0.00162	2.00106	0.00737
	1.85339	0.02022	1.85339	0.03108	1.84762	0.68986		1.99561	0.00277	1.99561	0.94902	1.99561	0.9536		1.96828	0.68051			2.06207	0.11977			1.96828	0.99381			1.96828	0.27734			1.94877	0.08401	1.94877	0.95941			1.99999	0.00179	1.99999	0.00775
	1.85247	0.02197	1.85247	0.03018	1.84671	0.68361		1.99455	0.00284	1.99455	0.94448	1.99455	0.94624		1.96724	0.68114			2.06093	0.10206			1.96724	0.98909			1.96724	0.26632			1.94775	0.08051	1.94775	0.95203			1.99893	0.00141	1.99893	0.00729
	1.85155	0.02108	1.85155	0.02927	1.8458	0.66722		1.99348	0.00262	1.99348	0.92093	1.99348	0.9248		1.9662	0.676			2.0598	0.11765			1.9662	0.98444			1.9662	0.26261			1.94674	0.07823	1.94674	0.94123			1.99786	0.00175	1.99786	0.00782
	1.85064	0.02156	1.85064	0.02938	1.84488	0.65732		1.99242	0.00395	1.99242	0.90898	1.99242	0.89312		1.96517	0.67262			2.05866	0.11481			1.96517	0.97867			1.96517	0.25139			1.94572	0.07454	1.94572	0.95625			1.9968	0.00172	1.9968	0.00675
	1.84972	0.0219	1.84972	0.02866	1.84397	0.64916		1.99136	0.00333	1.99136	0.88442	1.99136	0.86624		1.96414	0.68156			2.05753	0.12119			1.96414	0.96571			1.96414	0.24596			1.94471	0.07	1.94471	0.92467			1.99574	0.00206	1.99574	0.00668
	1.84881	0.02216	1.84881	0.02755	1.84306	0.63947		1.9903	0.00298	1.9903	0.85666	1.9903	0.85184		1.9631	0.6829			2.05639	0.12119			1.9631	0.95432			1.9631	0.23979			1.9437	0.06814	1.9437	0.92857			1.99467	2.0774e-05	1.99467	0.00523
	1.84789	0.02112	1.84789	0.02687	1.84216	0.63375		1.98924	0.00281	1.98924	0.84017	1.98924	0.81408		1.96207	0.67938			2.05526	0.13678			1.96207	0.94112			1.96207	0.23052			1.94269	0.06576	1.94269	0.92191			1.99361	0.00181	1.99361	0.00638
	1.84698	0.02097	1.84698	0.0267	1.84125	0.62034		1.98818	0.00312	1.98818	0.81494	1.98818	0.8		1.96104	0.6779			2.05413	0.1297			1.96104	0.92946			1.96104	0.22253			1.94168	0.06197	1.94168	0.91111			1.99255	0.00195	1.99255	0.00664
	1.84607	0.0241	1.84607	0.02665	1.84034	0.61472		1.98712	0.00307	1.98712	0.78869	1.98712	0.79648		1.96001	0.67347			2.053	0.12473			1.96001	0.91831			1.96001	0.21595			1.94067	0.06093	1.94067	0.9021			1.9915	0.00218	1.9915	0.00623
	1.84515	0.02216	1.84515	0.02684	1.83944	0.605		1.98607	0.0035	1.98607	0.7675	1.98607	0.7648		1.95899	0.67783			2.05188	0.13891			1.95899	0.90327			1.95899	0.20878			1.93966	0.0573	1.93966	0.89674			1.99044	0.00181	1.99044	0.00607
	1.84424	0.02183	1.84424	0.0251	1.83853	0.59583		1.98501	0.00291	1.98501	0.72695	1.98501	0.73632		1.95796	0.6784			2.05075	0.14883			1.95796	0.88484			1.95796	0.20389			1.93865	0.05447	1.93865	0.88027			1.98938	0.00133	1.98938	0.00594
	1.84333	0.02037	1.84333	0.0256	1.83763	0.58764		1.98396	0.00303	1.98396	0.7219	1.98396	0.7184		1.95693	0.69669			2.04962	0.15663			1.95693	0.86925			1.95693	0.19666			1.93765	0.05263	1.93765	0.87426			1.98833	0.00224	1.98833	0.00585
	1.84242	0.02	1.84242	0.02365	1.83672	0.58113		1.9829	0.00305	1.9829	0.68994	1.9829	0.67584		1.95591	0.69219			2.0485	0.16938			1.95591	0.85692			1.95591	0.19104			1.93664	0.05048	1.93664	0.87767			1.98727	0.00195	1.98727	0.0061
	1.84152	0.02108	1.84152	0.02417	1.83582	0.56838		1.98185	0.00338	1.98185	0.65814	1.98185	0.6976		1.95489	0.69402			2.04738	0.15804			1.95489	0.83436			1.95489	0.18481			1.93564	0.04849	1.93564	0.86598			1.98622	0.00189	1.98622	0.0058
	1.84061	0.0216	1.84061	0.02421	1.83492	0.55793		1.9808	0.00184	1.9808	0.64738	1.9808	0.6544		1.95386	0.7031			2.04626	0.16938			1.95386	0.82949			1.95386	0.17831			1.93464	0.04726	1.93464	0.85047			1.98517	0.00139	1.98517	0.00501
	1.8397	0.02089	1.8397	0.02271	1.83402	0.55264		1.97975	0.00343	1.97975	0.62063	1.97975	0.64768		1.95284	0.69951			2.04513	0.16797			1.95284	0.80792			1.95284	0.17479			1.93364	0.04468	1.93364	0.84495			1.98412	0.0016	1.98412	0.00527
	1.8388	0.02018	1.8388	0.02348	1.83312	0.54329		1.9787	0.00248	1.9787	0.5858	1.9787	0.60576		1.95182	0.69859			2.04402	0.17009			1.95182	0.80321			1.95182	0.16845			1.93264	0.04281	1.93264	0.82637			1.98307	0.00233	1.98307	0.00551
	1.83789	0.01989	1.83789	0.02195	1.83222	0.53776		1.97765	0.0031	1.97765	0.58092	1.97765	0.61888		1.9508	0.70767			2.0429	0.19844			1.9508	0.78786			1.9508	0.16675			1.93164	0.04138	1.93164	0.81874			1.98202	0.00216	1.98202	0.00582
	1.83699	0.02201	1.83699	0.02215	1.83132	0.52316		1.97661	0.00385	1.97661	0.55114	1.97661	0.56544		1.94978	0.71907			2.04178	0.18852			1.94978	0.76865			1.94978	0.15955			1.93064	0.04032	1.93064	0.80258			1.98098	0.0021	1.98098	0.00581
	1.83609	0.02138	1.83609	0.02148	1.83043	0.51651		1.97556	0.00307	1.97556	0.52843	1.97556	0.55488		1.94877	0.71689			2.04067	0.19631			1.94877	0.76418			1.94877	0.15688			1.92964	0.03896	1.92964	0.80177			1.97993	0.00231	1.97993	0.00548
	1.83519	0.02104	1.83519	0.0213	1.82953	0.51123		1.97452	0.0027	1.97452	0.50791	1.97452	0.54752		1.94775	0.71506			2.03955	0.20482			1.94775	0.74391			1.94775	0.15161			1.92865	0.03676	1.92865	0.7986			1.97888	0.000914058	1.97888	0.0054
	1.83429	0.02089	1.83429	0.02088	1.82863	0.50054		1.97347	0.00288	1.97347	0.48789	1.97347	0.53056		1.94674	0.72365			2.03844	0.23104			1.94674	0.74351			1.94674	0.14752			1.92765	0.03637	1.92765	0.78407			1.97784	0.00125	1.97784	0.00514
	1.83339	0.01962	1.83339	0.02054	1.82774	0.49193		1.97243	0.00326	1.97243	0.45491	1.97243	0.50688		1.94572	0.73343			2.03733	0.23671			1.94572	0.72904			1.94572	0.14332			1.92666	0.0346	1.92666	0.76776			1.9768	0.00216	1.9768	0.00548
	1.83249	0.0213	1.83249	0.02008	1.82685	0.4856		1.97139	0.0026	1.97139	0.4433	1.97139	0.4976		1.94471	0.74581			2.03622	0.23033			1.94471	0.72173			1.94471	0.13975			1.92566	0.0332	1.92566	0.75802			1.97576	0.00147	1.97576	0.00466
	1.83159	0.02309	1.83159	0.02054	1.82595	0.47561		1.97035	0.00293	1.97035	0.4396	1.97035	0.47424		1.9437	0.74089			2.03511	0.25797			1.9437	0.70714			1.9437	0.13692			1.92467	0.0317	1.92467	0.74292			1.97472	0.00154	1.97472	0.00516
	1.83069	0.02112	1.83069	0.0193	1.82506	0.4676		1.96931	0.00246	1.96931	0.41975	1.96931	0.4624		1.94269	0.7627			2.034	0.2438			1.94269	0.70218			1.94269	0.13135			1.92368	0.03094	1.92368	0.74162			1.97368	0.00237	1.97368	0.00415
	1.8298	0.02197	1.8298	0.01984	1.82417	0.45666		1.96828	0.00324	1.96828	0.39266	1.96828	0.43648		1.94168	0.76017			2.03289	0.2842			1.94168	0.69475			1.94168	0.13049			1.92269	0.02951	1.92269	0.7227			1.97264	0.0022	1.97264	0.00559
	1.8289	0.01974	1.8289	0.0186	1.82328	0.44839		1.96724	0.00331	1.96724	0.37635	1.96724	0.43072		1.94067	0.76038			2.03179	0.2764			1.94067	0.6843			1.94067	0.1243			1.9217	0.02872	1.9217	0.70769			1.9716	0.00104	1.9716	0.0046
	1.82801	0.0225	1.82801	0.01819	1.82239	0.44114		1.9662	0.00234	1.9662	0.37113	1.9662	0.4224		1.93966	0.77333			2.03068	0.28916			1.93966	0.67989			1.93966	0.12253			1.92071	0.02727	1.92071	0.70314			1.97057	0.00197	1.97057	0.00453
	1.82711	0.0194	1.82711	0.01754	1.8215	0.43236		1.96517	0.00293	1.96517	0.35834	1.96517	0.4032		1.93865	0.7822			2.02958	0.32105			1.93865	0.67222			1.93865	0.11802			1.91973	0.02676	1.91973	0.69827			1.96953	0.00183	1.96953	0.00458
	1.82622	0.02041	1.82622	0.01807	1.82062	0.42567		1.96414	0.00281	1.96414	0.3459	1.96414	0.3936		1.93765	0.79212			2.02848	0.32743			1.93765	0.66342			1.93765	0.11499			1.91874	0.02558	1.91874	0.6973			1.9685	0.00189	1.9685	0.00444
	1.82533	0.02112	1.82533	0.0181	1.81973	0.41793		1.9631	0.00236	1.9631	0.32571	1.9631	0.38176		1.93664	0.78804			2.02738	0.34373			1.93664	0.65998			1.93664	0.11308			1.91776	0.02444	1.91776	0.67294			1.96746	0.00204	1.96746	0.00504
	1.82444	0.02015	1.82444	0.01749	1.81884	0.41101		1.96207	0.00236	1.96207	0.31662	1.96207	0.35104		1.93564	0.79529			2.02628	0.37137			1.93564	0.65424			1.93564	0.10865			1.91677	0.02404	1.91677	0.66694			1.96643	0.00166	1.96643	0.00413
	1.82355	0.02067	1.82355	0.01751	1.81796	0.40414		1.96104	0.00229	1.96104	0.30501	1.96104	0.34528		1.93464	0.79514			2.02518	0.37633			1.93464	0.65188			1.93464	0.10579			1.91579	0.02331	1.91579	0.64543			1.9654	0.000353159	1.9654	0.00366
	1.82266	0.02082	1.82266	0.01676	1.81708	0.3922		1.96001	0.003	1.96001	0.29038	1.96001	0.32032		1.93364	0.79824			2.02408	0.40326			1.93364	0.64503			1.93364	0.10357			1.91481	0.02199	1.91481	0.64851			1.96437	0.00102	1.96437	0.0047
	1.82177	0.02134	1.82177	0.01646	1.81619	0.38617		1.95899	0.00333	1.95899	0.28331	1.95899	0.33696		1.93264	0.81042			2.02298	0.40609			1.93264	0.64095			1.93264	0.09971			1.91383	0.02198	1.91383	0.63098			1.96334	0.000581673	1.96334	0.00391
	1.82088	0.02257	1.82088	0.01659	1.81531	0.3841		1.95796	0.003	1.95796	0.268	1.95796	0.32064		1.93164	0.81696			2.02189	0.43232			1.93164	0.6314			1.93164	0.09686			1.91285	0.02061	1.91285	0.62822			1.96232	0.00218	1.96232	0.00543
	1.81999	0.02074	1.81999	0.01469	1.81443	0.37645		1.95693	0.00329	1.95693	0.25908	1.95693	0.31072		1.93064	0.81457			2.02079	0.47555			1.93064	0.63055			1.93064	0.09455			1.91187	0.01994	1.91187	0.62124			1.96129	0.00222	1.96129	0.00486
	1.81911	0.02078	1.81911	0.0157	1.81355	0.36554		1.95591	0.00343	1.95591	0.25437	1.95591	0.3008		1.92964	0.83054			2.0197	0.49752			1.92964	0.62895			1.92964	0.0923			1.91089	0.01918	1.91089	0.60695			1.96027	0.00216	1.96027	0.00475
	1.81822	0.01996	1.81822	0.01561	1.81267	0.36356		1.95489	0.00286	1.95489	0.23705	1.95489	0.28416		1.92865	0.83019			2.01861	0.51099			1.92865	0.62645			1.92865	0.08952			1.90991	0.01848	1.90991	0.59802			1.95924	0.00243	1.95924	0.00482
	1.81734	0.02283	1.81734	0.01474	1.81179	0.35732		1.95386	0.0026	1.95386	0.23284	1.95386	0.28704		1.92765	0.8342			2.01752	0.53296			1.92765	0.6166			1.92765	0.0864			1.90894	0.01769	1.90894	0.5882			1.95822	0.00268	1.95822	0.00495
	1.81646	0.02	1.81646	0.01483	1.81091	0.34672		1.95284	0.00319	1.95284	0.23183	1.95284	0.2672		1.92666	0.83955			2.01643	0.55989			1.92666	0.61122			1.92666	0.08426			1.90796	0.01762	1.90796	0.57626			1.9572	0.00216	1.9572	0.00433
	1.81557	0.02179	1.81557	0.01481	1.81003	0.34276		1.95182	0.00305	1.95182	0.21719	1.95182	0.25696		1.92566	0.84687			2.01534	0.5932			1.92566	0.61424			1.92566	0.08177			1.90699	0.01675	1.90699	0.57091			1.95618	0.00293	1.95618	0.00444
	1.81469	0.01936	1.81469	0.01371	1.80916	0.33251		1.9508	0.00359	1.9508	0.21181	1.9508	0.25664		1.92467	0.84265			2.01426	0.62155			1.92467	0.60772			1.92467	0.07915			1.90602	0.01615	1.90602	0.5619			1.95516	0.00118	1.95516	0.00453
	1.81381	0.01933	1.81381	0.01485	1.80828	0.33078		1.94978	0.00265	1.94978	0.20222	1.94978	0.2272		1.92368	0.85841			2.01317	0.62084			1.92368	0.604			1.92368	0.07811			1.90504	0.01573	1.90504	0.54517			1.95414	0.00177	1.95414	0.00445
	1.81293	0.0191	1.81293	0.01342	1.80741	0.32308		1.94877	0.00291	1.94877	0.20188	1.94877	0.24896		1.92269	0.85918			2.01209	0.65273			1.92269	0.60207			1.92269	0.07376			1.90407	0.01484	1.90407	0.53698			1.95312	0.00131	1.95312	0.00362
	1.81205	0.02145	1.81205	0.0142	1.80653	0.31873		1.94775	0.00317	1.94775	0.18876	1.94775	0.22112		1.9217	0.85961			2.011	0.67895			1.9217	0.60367			1.9217	0.07304			1.9031	0.01462	1.9031	0.53186			1.9521	0.00218	1.9521	0.00441
	1.81117	0.02082	1.81117	0.01344	1.80566	0.31192		1.94674	0.00239	1.94674	0.18355	1.94674	0.19552		1.92071	0.87108			2.00992	0.74061			1.92071	0.59684			1.92071	0.07082			1.90214	0.01442	1.90214	0.53754			1.95109	0.00112	1.95109	0.00396
	1.8103	0.02007	1.8103	0.01384	1.80479	0.30709		1.94572	0.00359	1.94572	0.17463	1.94572	0.21408		1.91973	0.87101			2.00884	0.76683			1.91973	0.6046			1.91973	0.06936			1.90117	0.01331	1.90117	0.52204			1.95007	0.000893284	1.95007	0.00384
	1.80942	0.02093	1.80942	0.01284	1.80392	0.30122		1.94471	0.00286	1.94471	0.17362	1.94471	0.1904		1.91874	0.87424			2.00776	0.76683			1.91874	0.60062			1.91874	0.06768			1.9002	0.01381	1.9002	0.51498			1.94906	0.00164	1.94906	0.00424
	1.80854	0.02194	1.80854	0.01305	1.80305	0.29564		1.9437	0.00352	1.9437	0.16369	1.9437	0.1984		1.91776	0.87544			2.00668	0.81006			1.91776	0.59868			1.91776	0.06476			1.89923	0.0123	1.89923	0.51555			1.94805	0.0017	1.94805	0.00408
	1.80767	0.02033	1.80767	0.01307	1.80218	0.29085		1.94269	0.00246	1.94269	0.16033	1.94269	0.18304		1.91677	0.87586			2.00561	0.79164			1.91677	0.5992			1.91677	0.0643			1.89827	0.01247	1.89827	0.49882			1.94703	0.00251	1.94703	0.00465
	1.8068	0.02194	1.8068	0.01345	1.80131	0.28394		1.94168	0.00324	1.94168	0.15259	1.94168	0.17056		1.91579	0.87889			2.00453	0.81219			1.91579	0.60255			1.91579	0.06216			1.89731	0.01203	1.89731	0.50897			1.94602	0.00168	1.94602	0.00421
	1.80592	0.0213	1.80592	0.01222	1.80044	0.28108		1.94067	0.00305	1.94067	0.15596	1.94067	0.17344		1.91481	0.88001			2.00345	0.83912			1.91481	0.59905			1.91481	0.06163			1.89634	0.01144	1.89634	0.4808			1.94502	0.00104	1.94502	0.00408
	1.80505	0.02216	1.80505	0.01274	1.79958	0.27177		1.93966	0.00241	1.93966	0.14889	1.93966	0.16544		1.91383	0.88487			2.00238	0.89653			1.91383	0.60343			1.91383	0.05881			1.89538	0.01109	1.89538	0.48243			1.94401	0.00214	1.94401	0.00454
	1.80418	0.02149	1.80418	0.01244	1.79871	0.26852		1.93865	0.00274	1.93865	0.14334	1.93865	0.152		1.91285	0.88628			2.00131	0.88164			1.91285	0.60222			1.91285	0.0554			1.89442	0.01015	1.89442	0.47536			1.943	0.00177	1.943	0.00391
	1.80331	0.02421	1.80331	0.01246	1.79784	0.26214		1.93765	0.00244	1.93765	0.13627	1.93765	0.15552		1.91187	0.88424			2.00024	0.88873			1.91187	0.60167			1.91187	0.05701			1.89346	0.01027	1.89346	0.46887			1.94199	0.00272	1.94199	0.00405
	1.80244	0.02007	1.80244	0.01192	1.79698	0.25683		1.93664	0.00296	1.93664	0.12685	1.93664	0.14176		1.91089	0.88888			1.99917	0.92558			1.91089	0.60318			1.91089	0.05455			1.8925	0.01034	1.8925	0.46814			1.94099	0.00147	1.94099	0.00409
	1.80157	0.02119	1.80157	0.0121	1.79612	0.25207		1.93564	0.00305	1.93564	0.12921	1.93564	0.13472		1.90991	0.89268			1.9981	0.92629			1.90991	0.60312			1.90991	0.05362			1.89154	0.0099	1.89154	0.46481			1.93998	0.00199	1.93998	0.00415
	1.8007	0.02261	1.8007	0.0115	1.79525	0.24961		1.93464	0.0027	1.93464	0.12399	1.93464	0.13248		1.90894	0.87706			1.99703	0.95252			1.90894	0.60509			1.90894	0.05163			1.89059	0.00929	1.89059	0.46635			1.93898	0.00324	1.93898	0.00409
	1.79983	0.02253	1.79983	0.01157	1.79439	0.24154		1.93364	0.00291	1.93364	0.12668	1.93364	0.12544		1.90796	0.87889			1.99596	0.94047			1.90796	0.60723			1.90796	0.04996			1.88963	0.00923	1.88963	0.44955			1.93798	8.30962e-05	1.93798	0.00302
	1.79897	0.02313	1.79897	0.01199	1.79353	0.23696		1.93264	0.00319	1.93264	0.11339	1.93264	0.12512		1.90699	0.87291			1.9949	0.97519			1.90699	0.60856			1.90699	0.04761			1.88867	0.00893	1.88867	0.44939			1.93698	0.00264	1.93698	0.00473
	1.7981	0.02201	1.7981	0.01107	1.79267	0.23073		1.93164	0.00199	1.93164	0.10532	1.93164	0.11232		1.90602	0.87424			1.99383	0.95535			1.90602	0.61829			1.90602	0.04809			1.88772	0.00842	1.88772	0.45125			1.93598	0.00262	1.93598	0.00423
	1.79724	0.02294	1.79724	0.01109	1.79181	0.22719		1.93064	0.0026	1.93064	0.11423	1.93064	0.12512		1.90504	0.86334			1.99277	0.97874			1.90504	0.61633			1.90504	0.04568			1.88677	0.00858	1.88677	0.43851			1.93498	0.00118	1.93498	0.00351
	1.79637	0.0244	1.79637	0.01152	1.79095	0.2223		1.92964	0.00246	1.92964	0.11524	1.92964	0.12192		1.90407	0.86017			1.9917	0.93905			1.90407	0.61826			1.90407	0.04542			1.88581	0.00803	1.88581	0.43818			1.93398	0.00301	1.93398	0.00514
	1.79551	0.02119	1.79551	0.01074	1.79009	0.21848		1.92865	0.00296	1.92865	0.10498	1.92865	0.11648		1.9031	0.84849			1.99064	0.9511			1.9031	0.62104			1.9031	0.04419			1.88486	0.00779	1.88486	0.42812			1.93299	0.00143	1.93299	0.00337
	1.79465	0.02268	1.79465	0.01095	1.78924	0.2122		1.92765	0.00251	1.92765	0.1001	1.92765	0.11648		1.90214	0.86094			1.98958	0.9511			1.90214	0.62167			1.90214	0.04253			1.88391	0.00756	1.88391	0.43356			1.93199	0.00195	1.93199	0.00423
	1.79379	0.02209	1.79379	0.01065	1.78838	0.20906		1.92666	0.00326	1.92666	0.10111	1.92666	0.10304		1.90117	0.83251			1.98852	0.96527			1.90117	0.62521			1.90117	0.0416			1.88296	0.00788	1.88296	0.42544			1.93099	0.00139	1.93099	0.00374
	1.79293	0.02358	1.79293	0.01083	1.78753	0.20539		1.92566	0.00277	1.92566	0.09876	1.92566	0.0928		1.9002	0.84166			1.98747	0.92346			1.9002	0.63225			1.9002	0.04154			1.88201	0.00697	1.88201	0.41635			1.93	0.00243	1.93	0.00407
	1.79207	0.02324	1.79207	0.01055	1.78667	0.19942		1.92467	0.00248	1.92467	0.09539	1.92467	0.09312		1.89923	0.82709			1.98641	0.94755			1.89923	0.63388			1.89923	0.03959			1.88107	0.0074	1.88107	0.40953			1.92901	0.000955606	1.92901	0.00362
	1.79121	0.02518	1.79121	0.01048	1.78582	0.1946		1.92368	0.00274	1.92368	0.09303	1.92368	0.08704		1.89827	0.81689			1.98535	0.94614			1.89827	0.63234			1.89827	0.03875			1.88012	0.00705	1.88012	0.41505			1.92802	0.00158	1.92802	0.00346
	1.79035	0.02332	1.79035	0.01022	1.78496	0.19099		1.92269	0.00284	1.92269	0.09203	1.92269	0.1024		1.89731	0.81147			1.9843	0.92062			1.89731	0.64799			1.89731	0.03921			1.87918	0.00709	1.87918	0.41464			1.92703	0.00114	1.92703	0.00398
	1.78949	0.02399	1.78949	0.01034	1.78411	0.18821		1.9217	0.00322	1.9217	0.08984	1.9217	0.0816		1.89634	0.79324			1.98325	0.9596			1.89634	0.64518			1.89634	0.03789			1.87823	0.00612	1.87823	0.40312			1.92604	0.000997154	1.92604	0.00388
	1.78864	0.02369	1.78864	0.00949	1.78326	0.18253		1.92071	0.00317	1.92071	0.08311	1.92071	0.088		1.89538	0.7874			1.98219	0.93622			1.89538	0.65149			1.89538	0.03599			1.87729	0.00646	1.87729	0.39792			1.92505	0.00141	1.92505	0.00387
	1.78778	0.02496	1.78778	0.01044	1.78241	0.17763		1.91973	0.00324	1.91973	0.0858	1.91973	0.0816		1.89442	0.78015			1.98114	0.97449			1.89442	0.64678			1.89442	0.0367			1.87634	0.00599	1.87634	0.39386			1.92406	0.00216	1.92406	0.00429
	1.78693	0.02399	1.78693	0.00919	1.78156	0.17422		1.91874	0.00258	1.91874	0.07537	1.91874	0.08416		1.89346	0.75313			1.98009	0.96386			1.89346	0.65596			1.89346	0.0355			1.8754	0.00603	1.8754	0.39808			1.92307	0.00179	1.92307	0.00372
	1.78607	0.02582	1.78607	0.01002	1.78071	0.17064		1.91776	0.0026	1.91776	0.08008	1.91776	0.07872		1.8925	0.75447			1.97904	0.95606			1.8925	0.65684			1.8925	0.03454			1.87446	0.00562	1.87446	0.39589			1.92209	0.00264	1.92209	0.00424
	1.78522	0.02231	1.78522	0.00825	1.77986	0.16506		1.91677	0.00336	1.91677	0.07722	1.91677	0.0784		1.89154	0.72477			1.978	0.96882			1.89154	0.66098			1.89154	0.03437			1.87352	0.00548	1.87352	0.38209			1.9211	0.0021	1.9211	0.00398
	1.78437	0.02414	1.78437	0.00868	1.77902	0.16263		1.91579	0.00296	1.91579	0.07301	1.91579	0.0752		1.89059	0.72864			1.97695	0.98016			1.89059	0.66865			1.89059	0.0337			1.87258	0.00521	1.87258	0.37803			1.92012	0.00214	1.92012	0.00416
	1.78352	0.02481	1.78352	0.00914	1.77817	0.15955		1.91481	0.003	1.91481	0.0683	1.91481	0.07872		1.88963	0.7114			1.9759	0.9511			1.88963	0.66871			1.88963	0.03249			1.87165	0.00526	1.87165	0.38664			1.91914	0.00185	1.91914	0.0035
	1.78267	0.02612	1.78267	0.00879	1.77732	0.15507		1.91383	0.00253	1.91383	0.06931	1.91383	0.06912		1.88867	0.70521			1.97486	0.97803			1.88867	0.67342			1.88867	0.03199			1.87071	0.00481	1.87071	0.37738			1.91816	0.00114	1.91816	0.0031
	1.78182	0.02697	1.78182	0.00924	1.77648	0.15251		1.91285	0.00326	1.91285	0.06797	1.91285	0.06912		1.88772	0.68712			1.97382	0.96598			1.88772	0.68025			1.88772	0.0318			1.86977	0.00516	1.86977	0.37113			1.91718	0.00137	1.91718	0.00376
	1.78097	0.02507	1.78097	0.0078	1.77564	0.14842		1.91187	0.00239	1.91187	0.06494	1.91187	0.06048		1.88677	0.67431			1.97277	0.9674			1.88677	0.68234			1.88677	0.03043			1.86884	0.00482	1.86884	0.36748			1.9162	0.00199	1.9162	0.00387
	1.78012	0.02716	1.78012	0.00903	1.77479	0.14391		1.91089	0.00298	1.91089	0.06696	1.91089	0.0688		1.88581	0.64525			1.97173	0.98653			1.88581	0.68756			1.88581	0.03069			1.8679	0.00488	1.8679	0.37536			1.91522	0.00156	1.91522	0.00347
	1.77927	0.02541	1.77927	0.00874	1.77395	0.14175		1.90991	0.00307	1.90991	0.05804	1.90991	0.06272		1.88486	0.63603			1.97069	0.98512			1.88486	0.69055			1.88486	0.02975			1.86697	0.00437	1.86697	0.37341			1.91424	0.00214	1.91424	0.00394
	1.77843	0.0266	1.77843	0.0082	1.77311	0.13653		1.90894	0.00288	1.90894	0.0609	1.90894	0.06784		1.88391	0.62245			1.96965	0.98157			1.88391	0.69521			1.88391	0.02974			1.86604	0.00465	1.86604	0.36586			1.91326	0.00185	1.91326	0.00366
	1.77758	0.02772	1.77758	0.00898	1.77227	0.13371		1.90796	0.003	1.90796	0.05367	1.90796	0.056		1.88296	0.61527			1.96862	0.98157			1.88296	0.70131			1.88296	0.02844			1.86511	0.00406	1.86511	0.36602			1.91229	0.00243	1.91229	0.00342
	1.77673	0.02571	1.77673	0.00797	1.77143	0.13025		1.90699	0.00307	1.90699	0.06511	1.90699	0.06752		1.88201	0.60197			1.96758	0.98724			1.88201	0.70811			1.88201	0.02824			1.86417	0.00448	1.86417	0.36594			1.91131	0.00272	1.91131	0.00411
	1.77589	0.02843	1.77589	0.0086	1.77059	0.12756		1.90602	0.00298	1.90602	0.06023	1.90602	0.05824		1.88107	0.5829			1.96654	1			1.88107	0.70687			1.88107	0.02771			1.86325	0.00402	1.86325	0.3631			1.91034	0.00202	1.91034	0.00375
	1.77505	0.02787	1.77505	0.0086	1.76975	0.12418		1.90504	0.00296	1.90504	0.05636	1.90504	0.05088		1.88012	0.56882			1.96551	0.96031			1.88012	0.72137			1.88012	0.02749			1.86232	0.004	1.86232	0.36107			1.90937	0.00195	1.90937	0.00358
	1.7742	0.02682	1.7742	0.00816	1.76891	0.12073		1.90407	0.00326	1.90407	0.05199	1.90407	0.0528		1.87918	0.54525			1.96447	0.98795			1.87918	0.71998			1.87918	0.02728			1.86139	0.00413	1.86139	0.35181			1.9084	0.00195	1.9084	0.00404
	1.77336	0.02701	1.77336	0.00835	1.76808	0.11892		1.9031	0.00244	1.9031	0.05098	1.9031	0.05504		1.87823	0.54173			1.96344	0.98086			1.87823	0.72708			1.87823	0.02623			1.86046	0.00418	1.86046	0.36034			1.90742	0.00197	1.90742	0.00337
	1.77252	0.02794	1.77252	0.00797	1.76724	0.11684		1.90214	0.0031	1.90214	0.05485	1.90214	0.04416		1.87729	0.51999			1.96241	0.99079			1.87729	0.73249			1.87729	0.02606			1.85954	0.00349	1.85954	0.34743			1.90646	0.00168	1.90646	0.00383
	1.77168	0.02884	1.77168	0.00726	1.76641	0.11398		1.90117	0.00305	1.90117	0.05367	1.90117	0.0528		1.87634	0.51196			1.96138	0.95677			1.87634	0.73735			1.87634	0.02619			1.85861	0.00347	1.85861	0.35417			1.90549	0.00141	1.90549	0.00367
	1.77084	0.02791	1.77084	0.00776	1.76557	0.1129		1.9002	0.00272	1.9002	0.0429	1.9002	0.03872		1.8754	0.50162			1.96035	0.9837			1.8754	0.74554			1.8754	0.02536			1.85769	0.00342	1.85769	0.35271			1.90452	0.00293	1.90452	0.00361
	1.77	0.02925	1.77	0.00752	1.76474	0.10815		1.89923	0.00274	1.89923	0.04341	1.89923	0.04512		1.87446	0.4848			1.95932	0.97449			1.87446	0.75463			1.87446	0.02526			1.85676	0.00367	1.85676	0.35271			1.90355	0.00233	1.90355	0.00361
	1.76917	0.02985	1.76917	0.00813	1.7639	0.10691		1.89827	0.00293	1.89827	0.04542	1.89827	0.03904		1.87352	0.46545			1.9583	0.96031			1.87352	0.752			1.87352	0.02501			1.85584	0.00354	1.85584	0.34987			1.90259	0.0027	1.90259	0.00448
	1.76833	0.02824	1.76833	0.00738	1.76307	0.10344		1.89731	0.00296	1.89731	0.04879	1.89731	0.0512		1.87258	0.45707			1.95727	0.97874			1.87258	0.76191			1.87258	0.02471			1.85492	0.00353	1.85492	0.35133			1.90162	0.00224	1.90162	0.00394
	1.76749	0.03018	1.76749	0.00734	1.76224	0.10235		1.89634	0.00317	1.89634	0.04627	1.89634	0.04768		1.87165	0.43744			1.95625	0.93196			1.87165	0.76665			1.87165	0.02476			1.854	0.00324	1.854	0.34167			1.90066	0.00168	1.90066	0.00343
	1.76666	0.02959	1.76666	0.00721	1.76141	0.09932		1.89538	0.00298	1.89538	0.04206	1.89538	0.04224		1.87071	0.42906			1.95522	0.91566			1.87071	0.77792			1.87071	0.02401			1.85308	0.00321	1.85308	0.34938			1.8997	0.00195	1.8997	0.00357
	1.76582	0.0313	1.76582	0.00755	1.76058	0.09473		1.89442	0.00305	1.89442	0.03769	1.89442	0.03456		1.86977	0.41872			1.9542	0.94968			1.86977	0.77415			1.86977	0.02341			1.85216	0.0032	1.85216	0.3441			1.89873	0.00237	1.89873	0.0038
	1.76499	0.03138	1.76499	0.00776	1.75975	0.09364		1.89346	0.00236	1.89346	0.03886	1.89346	0.04896		1.86884	0.40669			1.95318	0.95606			1.86884	0.78614			1.86884	0.02471			1.85125	0.00329	1.85125	0.34337			1.89777	0.00191	1.89777	0.00409
	1.76416	0.03171	1.76416	0.00684	1.75892	0.0912		1.8925	0.00244	1.8925	0.04055	1.8925	0.03648		1.8679	0.39416			1.95216	0.93692			1.8679	0.79276			1.8679	0.02329			1.85033	0.00277	1.85033	0.33777			1.89681	0.00139	1.89681	0.00364
	1.76332	0.0319	1.76332	0.00712	1.7581	0.09068		1.89154	0.00291	1.89154	0.03886	1.89154	0.03648		1.86697	0.38374			1.95114	0.93834			1.86697	0.79934			1.86697	0.0234			1.84941	0.00313	1.84941	0.34004			1.89586	0.00177	1.89586	0.00333
	1.76249	0.03067	1.76249	0.00727	1.75727	0.08901		1.89059	0.00277	1.89059	0.03769	1.89059	0.03552		1.86604	0.37016			1.95012	0.94118			1.86604	0.80336			1.86604	0.0239			1.8485	0.00315	1.8485	0.34207			1.8949	0.00139	1.8949	0.00391
	1.76166	0.03242	1.76166	0.00754	1.75644	0.08623		1.88963	0.00286	1.88963	0.03853	1.88963	0.03264		1.86511	0.357			1.9491	0.90361			1.86511	0.80085			1.86511	0.02351			1.84758	0.00263	1.84758	0.34224			1.89394	0.0016	1.89394	0.00372
	1.76083	0.03197	1.76083	0.00811	1.75562	0.08407		1.88867	0.0031	1.88867	0.03567	1.88867	0.03616		1.86417	0.34884			1.94809	0.91991			1.86417	0.80904			1.86417	0.02295			1.84667	0.00302	1.84667	0.33396			1.89298	0.00285	1.89298	0.0045
	1.76	0.03141	1.76	0.00635	1.7548	0.08167		1.88772	0.00239	1.88772	0.03886	1.88772	0.02848		1.86325	0.33934			1.94707	0.88235			1.86325	0.81695			1.86325	0.02314			1.84576	0.00247	1.84576	0.32925			1.89203	0.0028	1.89203	0.00442
	1.75918	0.0344	1.75918	0.00686	1.75397	0.08157		1.88677	0.00319	1.88677	0.03617	1.88677	0.04224		1.86232	0.33209			1.94606	0.8696			1.86232	0.82375			1.86232	0.02228			1.84485	0.00261	1.84485	0.3303			1.89108	0.00114	1.89108	0.00349
	1.75835	0.03388	1.75835	0.00651	1.75315	0.07735		1.88581	0.00258	1.88581	0.03483	1.88581	0.02784		1.86139	0.31949			1.94504	0.8703			1.86139	0.81889			1.86139	0.02179			1.84394	0.00282	1.84394	0.33818			1.89012	0.00193	1.89012	0.00367
	1.75752	0.03507	1.75752	0.00691	1.75233	0.07676		1.88486	0.00267	1.88486	0.02978	1.88486	0.04032		1.86046	0.3088			1.94403	0.8781			1.86046	0.83109			1.86046	0.02147			1.84303	0.00244	1.84303	0.32941			1.88917	0.00187	1.88917	0.00387
	1.75669	0.03447	1.75669	0.00661	1.75151	0.07619		1.88391	0.00314	1.88391	0.03129	1.88391	0.03616		1.85954	0.30218			1.94302	0.81077			1.85954	0.8262			1.85954	0.02147			1.84212	0.00263	1.84212	0.3312			1.88822	0.00278	1.88822	0.00442
	1.75587	0.03701	1.75587	0.00653	1.75069	0.07368		1.88296	0.00355	1.88296	0.02944	1.88296	0.02432		1.85861	0.29205			1.94201	0.83841			1.85861	0.82834			1.85861	0.02153			1.84121	0.00224	1.84121	0.33355			1.88727	0.0017	1.88727	0.00382
	1.75505	0.03492	1.75505	0.00614	1.74987	0.07196		1.88201	0.00369	1.88201	0.03769	1.88201	0.0384		1.85769	0.28318			1.941	0.81077			1.85769	0.84112			1.85769	0.02097			1.8403	0.00261	1.8403	0.33615			1.88632	0.0022	1.88632	0.00386
	1.75422	0.03802	1.75422	0.0062	1.74905	0.07131		1.88107	0.00324	1.88107	0.02961	1.88107	0.02144		1.85676	0.27431			1.93999	0.8051			1.85676	0.83535			1.85676	0.02146			1.8394	0.00218	1.8394	0.33404			1.88537	0.00222	1.88537	0.00434
	1.7534	0.03552	1.7534	0.0058	1.74823	0.06805		1.88012	0.00291	1.88012	0.02944	1.88012	0.02496		1.85584	0.26622			1.93899	0.78242			1.85584	0.84155			1.85584	0.02177			1.83849	0.00227	1.83849	0.32357			1.88443	0.00141	1.88443	0.00355
	1.75258	0.03846	1.75258	0.00731	1.74741	0.06783		1.87918	0.00383	1.87918	0.02675	1.87918	0.032		1.85492	0.25968			1.93798	0.79305			1.85492	0.84291			1.85492	0.02107			1.83759	0.00228	1.83759	0.33753			1.88348	0.00253	1.88348	0.00436
	1.75176	0.03574	1.75176	0.0055	1.7466	0.06532		1.87823	0.0027	1.87823	0.02927	1.87823	0.02592		1.854	0.25658			1.93698	0.76967			1.854	0.84982			1.854	0.02079			1.83669	0.00178	1.83669	0.34069			1.88253	0.00241	1.88253	0.00457
	1.75093	0.04078	1.75093	0.00656	1.74578	0.06555		1.87729	0.0035	1.87729	0.03062	1.87729	0.02144		1.85308	0.24701			1.93597	0.76471			1.85308	0.84849			1.85308	0.02139			1.83578	0.0024	1.83578	0.32795			1.88159	0.00137	1.88159	0.004
	1.75012	0.03887	1.75012	0.00614	1.74496	0.06296		1.87634	0.00291	1.87634	0.02591	1.87634	0.02624		1.85216	0.23589			1.93497	0.75266			1.85216	0.85837			1.85216	0.02141			1.83488	0.00224	1.83488	0.32973			1.88065	0.00295	1.88065	0.0042
	1.7493	0.03764	1.7493	0.0063	1.74415	0.06201		1.8754	0.00298	1.8754	0.02456	1.8754	0.02624		1.85125	0.23195			1.93397	0.74486			1.85125	0.85224			1.85125	0.02147			1.83398	0.00166	1.83398	0.33452			1.8797	0.00154	1.8797	0.00434
	1.74848	0.04234	1.74848	0.0068	1.74334	0.06077		1.87446	0.00324	1.87446	0.02692	1.87446	0.03488		1.85033	0.22885			1.93297	0.7236			1.85033	0.85976			1.85033	0.02124			1.83308	0.00248	1.83308	0.33152			1.87876	0.00291	1.87876	0.00454
	1.74766	0.0397	1.74766	0.00618	1.74252	0.05937		1.87352	0.00385	1.87352	0.02759	1.87352	0.03584		1.84941	0.2266			1.93197	0.7236			1.84941	0.8546			1.84941	0.02176			1.83218	0.00171	1.83218	0.32592			1.87782	0.00145	1.87782	0.00434
	1.74684	0.04014	1.74684	0.00567	1.74171	0.05918		1.87258	0.00445	1.87258	0.02406	1.87258	0.0304		1.8485	0.21562			1.93097	0.71013			1.8485	0.86016			1.8485	0.021			1.83129	0.00189	1.83129	0.33672			1.87688	0.00249	1.87688	0.00408
	1.74603	0.04115	1.74603	0.00534	1.7409	0.05842		1.87165	0.00305	1.87165	0.02254	1.87165	0.03072		1.84758	0.20781			1.92997	0.70376			1.84758	0.85858			1.84758	0.0207			1.83039	0.00175	1.83039	0.33217			1.87594	0.0032	1.87594	0.00524
	1.74521	0.04186	1.74521	0.00546	1.74009	0.05686		1.87071	0.00345	1.87071	0.02574	1.87071	0.0368		1.84667	0.20795			1.92898	0.6747			1.84667	0.85759			1.84667	0.02176			1.82949	0.00209	1.82949	0.32803			1.875	0.00158	1.875	0.00334
	1.7444	0.04216	1.7444	0.00574	1.73928	0.0557		1.86977	0.00312	1.86977	0.02187	1.86977	0.0144		1.84576	0.20746			1.92798	0.67682			1.84576	0.86438			1.84576	0.02139			1.8286	0.00202	1.8286	0.33623			1.87407	0.00316	1.87407	0.00511
	1.74358	0.04287	1.74358	0.0054	1.73847	0.05528		1.86884	0.00329	1.86884	0.02305	1.86884	0.03008		1.84485	0.19416			1.92699	0.66761			1.84485	0.86553			1.84485	0.02157			1.8277	0.00167	1.8277	0.33152			1.87313	0.00195	1.87313	0.0042
	1.74277	0.04234	1.74277	0.00588	1.73766	0.05424		1.8679	0.00357	1.8679	0.02254	1.8679	0.02784		1.84394	0.19458			1.92599	0.65769			1.84394	0.86037			1.84394	0.02119			1.82681	0.00174	1.82681	0.32689			1.8722	0.00237	1.8722	0.00433
	1.74196	0.04402	1.74196	0.00506	1.73686	0.05355		1.86697	0.00333	1.86697	0.02002	1.86697	0.02432		1.84303	0.18571			1.925	0.60028			1.84303	0.87454			1.84303	0.02135			1.82592	0.00204	1.82592	0.33168			1.87126	0.00285	1.87126	0.00453
	1.74115	0.04484	1.74115	0.00536	1.73605	0.05263		1.86604	0.00333	1.86604	0.02153	1.86604	0.02144		1.84212	0.18015			1.92401	0.63714			1.84212	0.85852			1.84212	0.02145			1.82503	0.00161	1.82503	0.33282			1.87033	0.00193	1.87033	0.00375
	1.74034	0.04749	1.74034	0.00559	1.73524	0.05177		1.86511	0.00352	1.86511	0.02288	1.86511	0.02016		1.84121	0.18065			1.92302	0.60454			1.84121	0.85883			1.84121	0.0215			1.82413	0.00217	1.82413	0.33355			1.8694	0.00291	1.8694	0.0046
	1.73953	0.04537	1.73953	0.00567	1.73444	0.05133		1.86417	0.00314	1.86417	0.02305	1.86417	0.0176		1.8403	0.16636			1.92203	0.59391			1.8403	0.86505			1.8403	0.02101			1.82324	0.00141	1.82324	0.32657			1.86847	0.00305	1.86847	0.00479
	1.73872	0.04757	1.73872	0.00533	1.73363	0.05047		1.86325	0.00307	1.86325	0.02423	1.86325	0.02176		1.8394	0.17192			1.92104	0.55634			1.8394	0.86019			1.8394	0.02169			1.82236	0.002	1.82236	0.32405			1.86754	0.00204	1.86754	0.00444
	1.73791	0.04831	1.73791	0.00599	1.73283	0.04993		1.86232	0.00352	1.86232	0.01884	1.86232	0.02336		1.83849	0.16101			1.92005	0.57264			1.83849	0.86013			1.83849	0.02107			1.82147	0.00172	1.82147	0.33282			1.86661	0.0033	1.86661	0.00537
	1.7371	0.04757	1.7371	0.0052	1.73203	0.04977		1.86139	0.00395	1.86139	0.01867	1.86139	0.01984		1.83759	0.16474			1.91907	0.54429			1.83759	0.86203			1.83759	0.0206			1.82058	0.00168	1.82058	0.33217			1.86568	0.0016	1.86568	0.00409
	1.7363	0.04865	1.7363	0.00519	1.73123	0.04856		1.86046	0.00421	1.86046	0.02137	1.86046	0.032		1.83669	0.15602			1.91808	0.54288			1.83669	0.86052			1.83669	0.02161			1.81969	0.0016	1.81969	0.33737			1.86475	0.00258	1.86475	0.00487
	1.73549	0.04947	1.73549	0.0052	1.73042	0.04723		1.85954	0.00319	1.85954	0.01817	1.85954	0.02144		1.83578	0.14511			1.9171	0.5124			1.83578	0.85399			1.83578	0.02123			1.81881	0.00155	1.81881	0.33331			1.86382	0.00208	1.86382	0.00424
	1.73468	0.05085	1.73468	0.00512	1.72962	0.0475		1.85861	0.00343	1.85861	0.01581	1.85861	0.0224		1.83488	0.14729			1.91612	0.50744			1.83488	0.85179			1.83488	0.02147			1.81792	0.00159	1.81792	0.33014			1.8629	0.00206	1.8629	0.00478
	1.73388	0.04913	1.73388	0.00515	1.72882	0.04681		1.85769	0.00333	1.85769	0.0212	1.85769	0.02304		1.83398	0.14525			1.91513	0.51311			1.83398	0.84901			1.83398	0.02113			1.81704	0.00152	1.81704	0.32892			1.86197	0.00177	1.86197	0.00458
	1.73308	0.05089	1.73308	0.00493	1.72802	0.04666		1.85676	0.00362	1.85676	0.01783	1.85676	0.01696		1.83308	0.14131			1.91415	0.48122			1.83308	0.84152			1.83308	0.02179			1.81616	0.00155	1.81616	0.3243			1.86105	0.00191	1.86105	0.00434
	1.73227	0.05313	1.73227	0.00513	1.72723	0.04632		1.85584	0.0039	1.85584	0.01632	1.85584	0.02688		1.83218	0.13286			1.91317	0.46988			1.83218	0.83819			1.83218	0.02111			1.81527	0.00182	1.81527	0.3299			1.86013	0.00384	1.86013	0.00499
	1.73147	0.05324	1.73147	0.00444	1.72643	0.04442		1.85492	0.00374	1.85492	0.01851	1.85492	0.00928		1.83129	0.13765			1.91219	0.43657			1.83129	0.83686			1.83129	0.02206			1.81439	0.00173	1.81439	0.33631			1.85921	0.00359	1.85921	0.00491
	1.73067	0.05428	1.73067	0.00414	1.72563	0.04505		1.854	0.00435	1.854	0.01918	1.854	0.01312		1.83039	0.12738			1.91121	0.45145			1.83039	0.83073			1.83039	0.02239			1.81351	0.00147	1.81351	0.33534			1.85828	0.00202	1.85828	0.00489
	1.72987	0.05607	1.72987	0.00498	1.72484	0.04403		1.85308	0.00329	1.85308	0.01413	1.85308	0.00992		1.82949	0.12519			1.91024	0.44153			1.82949	0.81547			1.82949	0.02055			1.81263	0.00122	1.81263	0.33461			1.85736	0.00324	1.85736	0.00504
	1.72907	0.05805	1.72907	0.00451	1.72404	0.04321		1.85216	0.00447	1.85216	0.01666	1.85216	0.01888		1.8286	0.1221			1.90926	0.41814			1.8286	0.81414			1.8286	0.02149			1.81175	0.00133	1.81175	0.3342			1.85645	0.00208	1.85645	0.00469
	1.72827	0.05611	1.72827	0.0051	1.72324	0.04395		1.85125	0.0039	1.85125	0.01632	1.85125	0.01216		1.8277	0.12259			1.90829	0.41956			1.8277	0.81254			1.8277	0.02273			1.81088	0.00113	1.81088	0.33745			1.85553	0.0028	1.85553	0.00549
	1.72747	0.05697	1.72747	0.00428	1.72245	0.04376		1.85033	0.0039	1.85033	0.01901	1.85033	0.01792		1.82681	0.11809			1.90731	0.40964			1.82681	0.80608			1.82681	0.02158			1.81	0.00163	1.81	0.34021			1.85461	0.00264	1.85461	0.00448
	1.72667	0.06174	1.72667	0.00503	1.72166	0.04286		1.84941	0.00435	1.84941	0.01985	1.84941	0.02048		1.82592	0.11379			1.90634	0.36995			1.82592	0.7965			1.82592	0.02139			1.80912	0.00124	1.80912	0.3398			1.85369	0.00208	1.85369	0.00499
	1.72588	0.06036	1.72588	0.00454	1.72087	0.04204		1.8485	0.00416	1.8485	0.01968	1.8485	0.0192		1.82503	0.10873			1.90537	0.38342			1.82503	0.78756			1.82503	0.0227			1.80825	0.00138	1.80825	0.33542			1.85278	0.00197	1.85278	0.00501
	1.72508	0.06152	1.72508	0.00459	1.72007	0.04237		1.84758	0.00437	1.84758	0.01716	1.84758	0.0128		1.82413	0.10859			1.9044	0.37491			1.82413	0.78321			1.82413	0.02126			1.80737	0.00127	1.80737	0.33258			1.85186	0.00206	1.85186	0.00471
	1.72428	0.06574	1.72428	0.00456	1.71928	0.0416		1.84667	0.00447	1.84667	0.01952	1.84667	0.0208		1.82324	0.10373			1.90343	0.35223			1.82324	0.7781			1.82324	0.02139			1.8065	0.00155	1.8065	0.32917			1.85095	0.0032	1.85095	0.00594
	1.72349	0.06242	1.72349	0.00432	1.71849	0.04172		1.84576	0.00433	1.84576	0.01396	1.84576	0.01376		1.82236	0.10457			1.90246	0.3657			1.82236	0.77342			1.82236	0.02192			1.80563	0.000872754	1.80563	0.33193			1.85004	0.00353	1.85004	0.00526
	1.72269	0.06488	1.72269	0.00397	1.7177	0.0421		1.84485	0.00435	1.84485	0.01817	1.84485	0.01472		1.82147	0.09845			1.90149	0.33168			1.82147	0.76194			1.82147	0.02175			1.80475	0.00124	1.80475	0.33931			1.84912	0.00222	1.84912	0.00501
	1.7219	0.06633	1.7219	0.0047	1.71691	0.04056		1.84394	0.00475	1.84394	0.01413	1.84394	0.01728		1.82058	0.09965			1.90052	0.31963			1.82058	0.75535			1.82058	0.0221			1.80388	0.00145	1.80388	0.33331			1.84821	0.00299	1.84821	0.00527
	1.72111	0.06797	1.72111	0.00475	1.71613	0.04117		1.84303	0.00428	1.84303	0.01514	1.84303	0.01536		1.81969	0.09148			1.89956	0.31821			1.81969	0.74965			1.81969	0.02231			1.80301	0.00112	1.80301	0.33444			1.8473	0.00187	1.8473	0.00478
	1.72032	0.06995	1.72032	0.00517	1.71534	0.04037		1.84212	0.00385	1.84212	0.01094	1.84212	0.0176		1.81881	0.0931			1.89859	0.29979			1.81881	0.73659			1.81881	0.02205			1.80214	0.00155	1.80214	0.33801			1.84639	0.00249	1.84639	0.00516
	1.71953	0.07081	1.71953	0.00456	1.71455	0.04076		1.84121	0.00445	1.84121	0.00925	1.84121	0.0064		1.81792	0.09127			1.89763	0.29341			1.81792	0.73034			1.81792	0.02176			1.80127	0.00082682	1.80127	0.33501			1.84549	0.00264	1.84549	0.00536
	1.71873	0.07178	1.71873	0.00423	1.71376	0.04089		1.8403	0.00471	1.8403	0.01632	1.8403	0.01728		1.81704	0.08628			1.89666	0.30829			1.81704	0.71907			1.81704	0.023			1.80041	0.001	1.80041	0.33314			1.84458	0.00303	1.84458	0.00547
	1.71794	0.07241	1.71794	0.00459	1.71298	0.04076		1.8394	0.00459	1.8394	0.01464	1.8394	0.01696		1.81616	0.08417			1.8957	0.28561			1.81616	0.71569			1.81616	0.02156			1.79954	0.00129	1.79954	0.33047			1.84367	0.00253	1.84367	0.00519
	1.71716	0.07469	1.71716	0.00472	1.71219	0.03992		1.83849	0.00471	1.83849	0.01783	1.83849	0.01888		1.81527	0.08494			1.89474	0.28632			1.81527	0.70237			1.81527	0.02258			1.79867	0.00105	1.79867	0.33842			1.84277	0.00351	1.84277	0.00578
	1.71637	0.07421	1.71637	0.00397	1.71141	0.04102		1.83759	0.00409	1.83759	0.01716	1.83759	0.01856		1.81439	0.08529			1.89378	0.26223			1.81439	0.68424			1.81439	0.02336			1.79781	0.0014	1.79781	0.33323			1.84186	0.00262	1.84186	0.0056
	1.71558	0.07745	1.71558	0.00386	1.71063	0.04052		1.83669	0.00473	1.83669	0.01716	1.83669	0.01696		1.81351	0.08642			1.89282	0.27569			1.81351	0.68131			1.81351	0.02337			1.79694	0.000849787	1.79694	0.32884			1.84096	0.00266	1.84096	0.00586
	1.71479	0.07846	1.71479	0.00463	1.70985	0.04095		1.83578	0.00449	1.83578	0.01901	1.83578	0.02208		1.81263	0.07502			1.89186	0.25089			1.81263	0.67515			1.81263	0.02316			1.79608	0.0014	1.79608	0.33688			1.84005	0.00264	1.84005	0.00576
	1.71401	0.08107	1.71401	0.00437	1.70906	0.04065		1.83488	0.00504	1.83488	0.02019	1.83488	0.01536		1.81175	0.0741			1.8909	0.24947			1.81175	0.65678			1.81175	0.02338			1.79522	0.00113	1.79522	0.33079			1.83915	0.00326	1.83915	0.00602
	1.71322	0.08096	1.71322	0.00439	1.70828	0.03981		1.83398	0.00489	1.83398	0.01766	1.83398	0.0176		1.81088	0.07931			1.88995	0.23671			1.81088	0.64494			1.81088	0.02258			1.79436	0.000842131	1.79436	0.33339			1.83825	0.0026	1.83825	0.00535
	1.71244	0.08301	1.71244	0.00442	1.7075	0.04138		1.83308	0.00558	1.83308	0.01396	1.83308	0.02272		1.81	0.07143			1.88899	0.21899			1.81	0.63726			1.81	0.02327			1.7935	0.000865098	1.7935	0.32779			1.83735	0.00299	1.83735	0.00618
	1.71165	0.08502	1.71165	0.00376	1.70672	0.04199		1.83218	0.00537	1.83218	0.01682	1.83218	0.02144		1.80912	0.07129			1.88804	0.23033			1.80912	0.62497			1.80912	0.02334			1.79263	0.00088041	1.79263	0.32779			1.83645	0.0021	1.83645	0.00569
	1.71087	0.08689	1.71087	0.0044	1.70594	0.04057		1.83129	0.00631	1.83129	0.01598	1.83129	0.01888		1.80825	0.07241			1.88708	0.22962			1.80825	0.61382			1.80825	0.02382			1.79178	0.000895721	1.79178	0.33396			1.83555	0.00283	1.83555	0.00582
	1.71009	0.08913	1.71009	0.00407	1.70517	0.0409		1.83039	0.0053	1.83039	0.01817	1.83039	0.0224		1.80737	0.07016			1.88613	0.21403			1.80737	0.59853			1.80737	0.02321			1.79092	0.000872754	1.79092	0.33501			1.83465	0.00295	1.83465	0.00631
	1.70931	0.08961	1.70931	0.00406	1.70439	0.04104		1.82949	0.00579	1.82949	0.0138	1.82949	0.01632		1.8065	0.06897			1.88518	0.20624			1.8065	0.59735			1.8065	0.02344			1.79006	0.00109	1.79006	0.33655			1.83376	0.00343	1.83376	0.00622
	1.70852	0.09439	1.70852	0.00458	1.70361	0.04129		1.8286	0.00539	1.8286	0.01228	1.8286	0.02208		1.80563	0.06495			1.88423	0.20269			1.80563	0.57874			1.80563	0.02345			1.7892	0.00103	1.7892	0.3355			1.83286	0.0032	1.83286	0.0059
	1.70774	0.09495	1.70774	0.00404	1.70284	0.04096		1.8277	0.0057	1.8277	0.0148	1.8277	0.01952		1.80475	0.06657			1.88328	0.20695			1.80475	0.57509			1.80475	0.02361			1.78835	0.000964623	1.78835	0.33461			1.83197	0.00474	1.83197	0.00681
	1.70696	0.09446	1.70696	0.00325	1.70206	0.04304		1.82681	0.00565	1.82681	0.01329	1.82681	0.01632		1.80388	0.06545			1.88233	0.19561			1.80388	0.5556			1.80388	0.02329			1.78749	0.00112	1.78749	0.33517			1.83107	0.00318	1.83107	0.00663
	1.70618	0.09808	1.70618	0.00409	1.70129	0.04229		1.82592	0.00546	1.82592	0.01548	1.82592	0.01376		1.80301	0.05721			1.88138	0.19844			1.80301	0.54612			1.80301	0.0237			1.78664	0.00098759	1.78664	0.33258			1.83018	0.00334	1.83018	0.00635
	1.70541	0.10017	1.70541	0.00406	1.70051	0.04263		1.82503	0.00567	1.82503	0.01211	1.82503	0.02272		1.80214	0.05911			1.88044	0.1871			1.80214	0.53421			1.80214	0.02382			1.78578	0.00104	1.78578	0.33599			1.82929	0.00285	1.82929	0.00629
	1.70463	0.10159	1.70463	0.00421	1.69974	0.04268		1.82413	0.00549	1.82413	0.01279	1.82413	0.024		1.80127	0.062			1.87949	0.18143			1.80127	0.52875			1.80127	0.02278			1.78493	0.00131	1.78493	0.33274			1.82839	0.00399	1.82839	0.00704
	1.70385	0.10308	1.70385	0.00381	1.69897	0.04201		1.82324	0.00544	1.82324	0.0138	1.82324	0.00352		1.80041	0.06327			1.87855	0.17009			1.80041	0.51506			1.80041	0.02435			1.78408	0.00104	1.78408	0.33225			1.8275	0.00409	1.8275	0.00685
	1.70308	0.10845	1.70308	0.00376	1.6982	0.04334		1.82236	0.00653	1.82236	0.01413	1.82236	0.01632		1.79954	0.05869			1.8776	0.16159			1.79954	0.50137			1.79954	0.02446			1.78323	0.000895721	1.78323	0.33282			1.82661	0.00357	1.82661	0.00681
	1.7023	0.11121	1.7023	0.00376	1.69742	0.04275		1.82147	0.00487	1.82147	0.01144	1.82147	0.01824		1.79867	0.05595			1.87666	0.17718			1.79867	0.49053			1.79867	0.02318			1.78238	0.000964623	1.78238	0.33623			1.82572	0.00386	1.82572	0.00701
	1.70153	0.11271	1.70153	0.00397	1.69665	0.04347		1.82058	0.00629	1.82058	0.01396	1.82058	0.0224		1.79781	0.05468			1.87572	0.1708			1.79781	0.47823			1.79781	0.02352			1.78153	0.000689016	1.78153	0.33087			1.82484	0.00343	1.82484	0.00676
	1.70075	0.11461	1.70075	0.00447	1.69588	0.04388		1.81969	0.00586	1.81969	0.01447	1.81969	0.01664		1.79694	0.05236			1.87478	0.15379			1.79694	0.47029			1.79694	0.0237			1.78068	0.00101	1.78068	0.32827			1.82395	0.00328	1.82395	0.00638
	1.69998	0.11495	1.69998	0.00374	1.69512	0.04497		1.81881	0.00619	1.81881	0.00976	1.81881	0.01568		1.79608	0.05137			1.87384	0.15592			1.79608	0.4611			1.79608	0.0242			1.77983	0.00062777	1.77983	0.33111			1.82306	0.0037	1.82306	0.00746
	1.69921	0.11897	1.69921	0.00425	1.69435	0.04377		1.81792	0.00619	1.81792	0.01279	1.81792	0.01792		1.79522	0.0525			1.8729	0.15237			1.79522	0.44754			1.79522	0.02289			1.77898	0.000773229	1.77898	0.3299			1.82218	0.00359	1.82218	0.00703
	1.69843	0.12267	1.69843	0.00379	1.69358	0.04572		1.81704	0.00565	1.81704	0.01279	1.81704	0.0048		1.79436	0.05109			1.87196	0.14387			1.79436	0.4428			1.79436	0.02381			1.77814	0.00098759	1.77814	0.33745			1.82129	0.00364	1.82129	0.00693
	1.69766	0.12174	1.69766	0.00285	1.69281	0.04462		1.81616	0.0065	1.81616	0.01363	1.81616	0.01664		1.7935	0.0449			1.87102	0.13324			1.7935	0.42243			1.7935	0.02381			1.77729	0.00104	1.77729	0.32219			1.82041	0.00239	1.82041	0.00712
	1.69689	0.12931	1.69689	0.00374	1.69205	0.04579		1.81527	0.00636	1.81527	0.01464	1.81527	0.02144		1.79263	0.0456			1.87008	0.13749			1.79263	0.40811			1.79263	0.02401			1.77645	0.001	1.77645	0.32909			1.81953	0.00374	1.81953	0.00762
	1.69612	0.12897	1.69612	0.00324	1.69128	0.04498		1.81439	0.00693	1.81439	0.01262	1.81439	0.01664		1.79178	0.04919			1.86915	0.13536			1.79178	0.4031			1.79178	0.02479			1.7756	0.000865098	1.7756	0.32219			1.81864	0.00285	1.81864	0.00709
	1.69535	0.13136	1.69535	0.00348	1.69052	0.04595		1.81351	0.00681	1.81351	0.00858	1.81351	0.0144		1.79092	0.0475			1.86821	0.12048			1.79092	0.38999			1.79092	0.02424			1.77476	0.000941656	1.77476	0.3316			1.81776	0.00353	1.81776	0.00787
	1.69459	0.14084	1.69459	0.00365	1.68975	0.0469		1.81263	0.00641	1.81263	0.01312	1.81263	0.01952		1.79006	0.04377			1.86728	0.1219			1.79006	0.3786			1.79006	0.02371			1.77392	0.000719639	1.77392	0.32495			1.81688	0.0049	1.81688	0.00777
	1.69382	0.13849	1.69382	0.00426	1.68899	0.04749		1.81175	0.00686	1.81175	0.01161	1.81175	0.01792		1.7892	0.04286			1.86635	0.12119			1.7892	0.36754			1.7892	0.0236			1.77307	0.000934	1.77307	0.326			1.816	0.00357	1.816	0.00745
	1.69305	0.14431	1.69305	0.00332	1.68823	0.04659		1.81088	0.00714	1.81088	0.01043	1.81088	0.01568		1.78835	0.04258			1.86542	0.1141			1.78835	0.35679			1.78835	0.0239			1.77223	0.0012	1.77223	0.32137			1.81512	0.00445	1.81512	0.00827
	1.69228	0.14785	1.69228	0.00376	1.68746	0.04925		1.81	0.00761	1.81	0.0111	1.81	0.016		1.78749	0.04018			1.86449	0.11977			1.78749	0.34945			1.78749	0.02389			1.77139	0.000589492	1.77139	0.31894			1.81425	0.00343	1.81425	0.00778
	1.69152	0.14811	1.69152	0.00348	1.6867	0.04878		1.80912	0.00728	1.80912	0.01178	1.80912	0.01632		1.78664	0.04039			1.86356	0.11339			1.78664	0.33612			1.78664	0.02288			1.77055	0.000819164	1.77055	0.32397			1.81337	0.00415	1.81337	0.00854
	1.69075	0.15296	1.69075	0.00378	1.68594	0.0496		1.80825	0.007	1.80825	0.00858	1.80825	0.00672		1.78578	0.04082			1.86263	0.10985			1.78578	0.32407			1.78578	0.02307			1.76972	0.00111	1.76972	0.31723			1.81249	0.00486	1.81249	0.0087
	1.68999	0.15431	1.68999	0.00258	1.68518	0.0506		1.80737	0.007	1.80737	0.01565	1.80737	0.01344		1.78493	0.03638			1.8617	0.09709			1.78493	0.3202			1.78493	0.02284			1.76888	0.001	1.76888	0.31488			1.81162	0.00388	1.81162	0.00837
	1.68923	0.15945	1.68923	0.0035	1.68442	0.04941		1.8065	0.00752	1.8065	0.00522	1.8065	0		1.78408	0.04166			1.86077	0.10489			1.78408	0.30413			1.78408	0.02426			1.76804	0.000719639	1.76804	0.31188			1.81074	0.0048	1.81074	0.00856
	1.68846	0.16221	1.68846	0.00324	1.68366	0.05117		1.80563	0.00792	1.80563	0.01194	1.80563	0.01664		1.78323	0.04018			1.85985	0.10347			1.78323	0.29887			1.78323	0.02266			1.76721	0.000589492	1.76721	0.31593			1.80987	0.00322	1.80987	0.00835
	1.6877	0.16572	1.6877	0.0035	1.68291	0.05208		1.80475	0.00761	1.80475	0.00959	1.80475	0.01408		1.78238	0.04272			1.85892	0.0978			1.78238	0.2873			1.78238	0.02325			1.76637	0.00104	1.76637	0.31585			1.809	0.00472	1.809	0.00891
	1.68694	0.17296	1.68694	0.00292	1.68215	0.05224		1.80388	0.00768	1.80388	0.01329	1.80388	0.01696		1.78153	0.03758			1.858	0.0978			1.78153	0.27948			1.78153	0.02295			1.76554	0.000589492	1.76554	0.31837			1.80813	0.00442	1.80813	0.00819
	1.68618	0.17628	1.68618	0.00325	1.68139	0.05413		1.80301	0.00939	1.80301	0.00993	1.80301	0.01216		1.78068	0.03638			1.85707	0.0893			1.78068	0.26721			1.78068	0.02344			1.7647	0.000474656	1.7647	0.31488			1.80725	0.00449	1.80725	0.00897
	1.68542	0.17945	1.68542	0.0036	1.68064	0.0532		1.80214	0.00825	1.80214	0.00791	1.80214	0.01568		1.77983	0.03582			1.85615	0.10206			1.77983	0.26011			1.77983	0.02274			1.76387	0.00102	1.76387	0.31171			1.80638	0.00534	1.80638	0.00948
	1.68466	0.18684	1.68466	0.00341	1.67988	0.05362		1.80127	0.0082	1.80127	0.00892	1.80127	0.01088		1.77898	0.0335			1.85523	0.08859			1.77898	0.25718			1.77898	0.023			1.76304	0.00106	1.76304	0.30579			1.80552	0.00438	1.80552	0.00889
	1.6839	0.1912	1.6839	0.00318	1.67913	0.05462		1.80041	0.00818	1.80041	0.01396	1.80041	0.0128		1.77814	0.0297			1.85431	0.07442			1.77814	0.24256			1.77814	0.02372			1.76221	0.000872754	1.76221	0.30741			1.80465	0.00509	1.80465	0.00934
	1.68314	0.19333	1.68314	0.00365	1.67837	0.05396		1.79954	0.00757	1.79954	0.00639	1.79954	0.01408		1.77729	0.03427			1.85339	0.07938			1.77729	0.23667			1.77729	0.02303			1.76138	0.00103	1.76138	0.3161			1.80378	0.00586	1.80378	0.00971
	1.68239	0.20157	1.68239	0.00296	1.67762	0.05583		1.79867	0.00872	1.79867	0.01178	1.79867	0.01824		1.77645	0.03026			1.85247	0.08788			1.77645	0.22758			1.77645	0.0231			1.76055	0.00082682	1.76055	0.30132			1.80291	0.00447	1.80291	0.00899
	1.68163	0.20613	1.68163	0.00338	1.67687	0.05658		1.79781	0.00842	1.79781	0.00892	1.79781	0.01792		1.7756	0.03216			1.85155	0.08221			1.7756	0.21987			1.7756	0.02261			1.75972	0.000612459	1.75972	0.30993			1.80205	0.00602	1.80205	0.01018
	1.68087	0.21168	1.68087	0.00287	1.67612	0.05746		1.79694	0.00948	1.79694	0.01194	1.79694	0.01888		1.77476	0.03821			1.85064	0.07087			1.77476	0.21446			1.77476	0.02334			1.75889	0.00101	1.75889	0.29881			1.80118	0.00397	1.80118	0.00895
	1.68012	0.21478	1.68012	0.00346	1.67537	0.05858		1.79608	0.00924	1.79608	0.0111	1.79608	0.0128		1.77392	0.0323			1.84972	0.08079			1.77392	0.21072			1.77392	0.02175			1.75806	0.000612459	1.75806	0.29986			1.80032	0.00544	1.80032	0.01031
	1.67936	0.22254	1.67936	0.00306	1.67462	0.06007		1.79522	0.00953	1.79522	0.00858	1.79522	0.01312		1.77307	0.03139			1.84881	0.08009			1.77307	0.20404			1.77307	0.0237			1.75724	0.000742606	1.75724	0.30473			1.79945	0.00457	1.79945	0.01031
	1.67861	0.23138	1.67861	0.00299	1.67387	0.0601		1.79436	0.00969	1.79436	0.00892	1.79436	0.01408		1.77223	0.03054			1.84789	0.07016			1.77223	0.19147			1.77223	0.02263			1.75641	0.000734951	1.75641	0.29134			1.79859	0.00546	1.79859	0.00952
	1.67786	0.2356	1.67786	0.00268	1.67312	0.06006		1.7935	0.00924	1.7935	0.01026	1.7935	0.01504		1.77139	0.03019			1.84698	0.0652			1.77139	0.18667			1.77139	0.02237			1.75559	0.00101	1.75559	0.2958			1.79773	0.00482	1.79773	0.01013
	1.6771	0.2469	1.6771	0.00298	1.67237	0.06065		1.79263	0.00943	1.79263	0.00993	1.79263	0.01216		1.77055	0.02942			1.84607	0.06449			1.77055	0.18543			1.77055	0.02306			1.75476	0.000589492	1.75476	0.29653			1.79687	0.00629	1.79687	0.01083
	1.67635	0.24978	1.67635	0.00315	1.67162	0.06192		1.79178	0.0105	1.79178	0.01161	1.79178	0.01952		1.76972	0.02935			1.84515	0.07796			1.76972	0.17682			1.76972	0.0219			1.75394	0.00111	1.75394	0.30035			1.79601	0.00461	1.79601	0.01012
	1.6756	0.25813	1.6756	0.00306	1.67087	0.06215		1.79092	0.01031	1.79092	0.01043	1.79092	0.01312		1.76888	0.02815			1.84424	0.0652			1.76888	0.17012			1.76888	0.02345			1.75312	0.000964623	1.75312	0.29223			1.79515	0.00623	1.79515	0.0114
	1.67485	0.26116	1.67485	0.00296	1.67013	0.06334		1.79006	0.01012	1.79006	0.00908	1.79006	0.01632		1.76804	0.02977			1.84333	0.0652			1.76804	0.16728			1.76804	0.02142			1.75229	0.000750262	1.75229	0.29093			1.79429	0.0053	1.79429	0.01084
	1.6741	0.2716	1.6741	0.00345	1.66938	0.06335		1.7892	0.01047	1.7892	0.01161	1.7892	0.01984		1.76721	0.02998			1.84242	0.07512			1.76721	0.15827			1.76721	0.02206			1.75147	0.000382787	1.75147	0.29272			1.79343	0.0064	1.79343	0.01169
	1.67335	0.27265	1.67335	0.0024	1.66864	0.06338		1.78835	0.0114	1.78835	0.01262	1.78835	0.0208		1.76637	0.02836			1.84152	0.0652			1.76637	0.15646			1.76637	0.02175			1.75065	0.000857443	1.75065	0.29028			1.79257	0.00557	1.79257	0.01112
	1.6726	0.28305	1.6726	0.0024	1.66789	0.06521		1.78749	0.01069	1.78749	0.00942	1.78749	0.00864		1.76554	0.0247			1.84061	0.06875			1.76554	0.15247			1.76554	0.02162			1.74983	0.000865098	1.74983	0.28022			1.79172	0.00646	1.79172	0.01183
	1.67185	0.29231	1.67185	0.00259	1.66715	0.06696		1.78664	0.01109	1.78664	0.00875	1.78664	0.01504		1.7647	0.0266			1.8397	0.06024			1.7647	0.14561			1.7647	0.02139			1.74901	0.000681361	1.74901	0.28282			1.79086	0.0054	1.79086	0.01169
	1.67111	0.29921	1.67111	0.00298	1.66641	0.06695		1.78578	0.0113	1.78578	0.00757	1.78578	0.00736		1.76387	0.02618			1.8388	0.05528			1.76387	0.1406			1.76387	0.02179			1.7482	0.000474656	1.7482	0.28135			1.79001	0.00551	1.79001	0.01057
	1.67036	0.30384	1.67036	0.00306	1.66566	0.06721		1.78493	0.01166	1.78493	0.00841	1.78493	0.01856		1.76304	0.02695			1.83789	0.06591			1.76304	0.13915			1.76304	0.02149			1.74738	0.00113	1.74738	0.2751			1.78916	0.00602	1.78916	0.01182
	1.66961	0.31674	1.66961	0.00273	1.66492	0.06799		1.78408	0.01156	1.78408	0.00824	1.78408	0.00768		1.76221	0.02498			1.83699	0.06237			1.76221	0.13238			1.76221	0.02077			1.74656	0.000604803	1.74656	0.27445			1.7883	0.00719	1.7883	0.01284
	1.66887	0.32249	1.66887	0.00291	1.66418	0.06787		1.78323	0.01234	1.78323	0.01043	1.78323	0.01856		1.76138	0.02562			1.83609	0.05953			1.76138	0.12852			1.76138	0.02072			1.74575	0.000765574	1.74575	0.27056			1.78745	0.00586	1.78745	0.01255
	1.66812	0.33081	1.66812	0.00298	1.66344	0.07093		1.78238	0.01239	1.78238	0.00925	1.78238	0.01664		1.76055	0.02097			1.83519	0.05386			1.76055	0.12764			1.76055	0.02123			1.74493	0.000757918	1.74493	0.27218			1.7866	0.00698	1.7866	0.01266
	1.66738	0.34002	1.66738	0.00238	1.6627	0.06989		1.78153	0.01218	1.78153	0.01178	1.78153	0.01696		1.75972	0.02759			1.83429	0.05599			1.75972	0.12006			1.75972	0.02048			1.74412	0.000819164	1.74412	0.26926			1.78575	0.00548	1.78575	0.01198
	1.66664	0.35372	1.66664	0.00339	1.66196	0.07086		1.78068	0.01267	1.78068	0.00555	1.78068	0.01568		1.75889	0.0266			1.83339	0.05811			1.75889	0.11761			1.75889	0.02038			1.7433	0.000643082	1.7433	0.26577			1.7849	0.00629	1.7849	0.01297
	1.6659	0.35651	1.6659	0.00251	1.66122	0.07131		1.77983	0.01305	1.77983	0.01127	1.77983	0.01344		1.75806	0.02519			1.83249	0.04678			1.75806	0.11341			1.75806	0.02131			1.74249	0.000528246	1.74249	0.25538			1.78405	0.00667	1.78405	0.01306
	1.66515	0.36946	1.66515	0.00313	1.66048	0.07341		1.77898	0.01322	1.77898	0.00993	1.77898	0.01408		1.75724	0.02428			1.83159	0.04536			1.75724	0.11181			1.75724	0.02089			1.74168	0.000788541	1.74168	0.26285			1.7832	0.00696	1.7832	0.01331
	1.66441	0.38267	1.66441	0.00247	1.65975	0.07372		1.77814	0.01324	1.77814	0.00976	1.77814	0.01728		1.75641	0.02442			1.83069	0.04607			1.75641	0.10824			1.75641	0.02011			1.74087	0.000780885	1.74087	0.25692			1.78236	0.00742	1.78236	0.01289
	1.66367	0.38479	1.66367	0.00218	1.65901	0.07463		1.77729	0.01317	1.77729	0.01178	1.77729	0.00576		1.75559	0.02196			1.8298	0.03969			1.75559	0.10308			1.75559	0.01982			1.74006	0.000650738	1.74006	0.25489			1.78151	0.0075	1.78151	0.01362
	1.66293	0.39725	1.66293	0.00287	1.65828	0.07544		1.77645	0.01246	1.77645	0.00959	1.77645	0.0192		1.75476	0.02456			1.8289	0.04111			1.75476	0.09909			1.75476	0.01924			1.73925	0.000734951	1.73925	0.25237			1.78066	0.0071	1.78066	0.01462
	1.66219	0.40759	1.66219	0.00245	1.65754	0.0756		1.7756	0.01329	1.7756	0.01312	1.7756	0.01728		1.75394	0.0202			1.82801	0.04607			1.75394	0.09894			1.75394	0.01933			1.73844	0.000658393	1.73844	0.26074			1.77982	0.00781	1.77982	0.01457
	1.66145	0.41479	1.66145	0.00252	1.65681	0.07761		1.77476	0.01419	1.77476	0.0074	1.77476	0.01728		1.75312	0.02498			1.82711	0.03544			1.75312	0.09468			1.75312	0.01927			1.73763	0.000704328	1.73763	0.24588			1.77897	0.00667	1.77897	0.01425
	1.66072	0.433	1.66072	0.00305	1.65607	0.07722		1.77392	0.014	1.77392	0.00892	1.77392	0.00672		1.75229	0.02175			1.82622	0.05457			1.75229	0.09066			1.75229	0.01959			1.73682	0.00052059	1.73682	0.25359			1.77813	0.0086	1.77813	0.01467
	1.65998	0.43799	1.65998	0.00249	1.65534	0.07761		1.77307	0.0148	1.77307	0.00774	1.77307	0.01344		1.75147	0.02231			1.82533	0.03898			1.75147	0.08879			1.75147	0.01943			1.73602	0.000612459	1.73602	0.24369			1.77729	0.00744	1.77729	0.01479
	1.65924	0.45482	1.65924	0.00285	1.65461	0.07843		1.77223	0.01534	1.77223	0.00875	1.77223	0.01632		1.75065	0.01865			1.82444	0.0404			1.75065	0.08897			1.75065	0.01857			1.73521	0.000972279	1.73521	0.23817			1.77645	0.00839	1.77645	0.01525
	1.65851	0.45803	1.65851	0.00271	1.65387	0.079		1.77139	0.01449	1.77139	0.00841	1.77139	0.00864		1.74983	0.02182			1.82355	0.04465			1.74983	0.08598			1.74983	0.0192			1.73441	0.00109	1.73441	0.23931			1.77561	0.00767	1.77561	0.01499
	1.65777	0.47478	1.65777	0.00233	1.65314	0.07928		1.77055	0.01556	1.77055	0.00387	1.77055	0.0176		1.74901	0.0209			1.82266	0.04678			1.74901	0.07976			1.74901	0.0191			1.7336	0.000727295	1.7336	0.23776			1.77477	0.00789	1.77477	0.01556
	1.65704	0.48552	1.65704	0.00259	1.65241	0.08073		1.76972	0.0153	1.76972	0.00808	1.76972	0.0144		1.7482	0.02041			1.82177	0.03473			1.7482	0.08024			1.7482	0.01857			1.7328	0.000811508	1.7328	0.23874			1.77393	0.00827	1.77393	0.0152
	1.6563	0.50116	1.6563	0.00278	1.65168	0.08198		1.76888	0.01501	1.76888	0.00892	1.76888	0.01152		1.74738	0.02104			1.82088	0.0489			1.74738	0.07882			1.74738	0.01912			1.732	0.000612459	1.732	0.23517			1.77309	0.00864	1.77309	0.01603
	1.65557	0.51642	1.65557	0.0024	1.65095	0.08127		1.76804	0.01587	1.76804	0.00925	1.76804	0.02528		1.74656	0.01844			1.81999	0.03614			1.74656	0.0771			1.74656	0.01857			1.73119	0.00101	1.73119	0.23265			1.77225	0.0091	1.77225	0.01643
	1.65484	0.52847	1.65484	0.00259	1.65023	0.08192		1.76721	0.01669	1.76721	0.0037	1.76721	0.01088		1.74575	0.01977			1.81911	0.04678			1.74575	0.07462			1.74575	0.01879			1.73039	0.000612459	1.73039	0.23305			1.77142	0.00922	1.77142	0.01655
	1.65411	0.53679	1.65411	0.00287	1.6495	0.08295		1.76637	0.01674	1.76637	0.01094	1.76637	0.01632		1.74493	0.01837			1.81822	0.03827			1.74493	0.0726			1.74493	0.01856			1.72959	0.000673705	1.72959	0.23013			1.77058	0.00852	1.77058	0.01635
	1.65337	0.5535	1.65337	0.00249	1.64877	0.08453		1.76554	0.01643	1.76554	0.00555	1.76554	0.02336		1.74412	0.02013			1.81734	0.03685			1.74412	0.07226			1.74412	0.01759			1.72879	0.000535902	1.72879	0.22851			1.76974	0.00891	1.76974	0.01746
	1.65264	0.56682	1.65264	0.00219	1.64804	0.08462		1.7647	0.01738	1.7647	0.00908	1.7647	0.01056		1.7433	0.01928			1.81646	0.04181			1.7433	0.06948			1.7433	0.01809			1.72799	0.000834475	1.72799	0.22007			1.76891	0.00989	1.76891	0.01676
	1.65191	0.57864	1.65191	0.00247	1.64732	0.08369		1.76387	0.01818	1.76387	0.00993	1.76387	0.01472		1.74249	0.01872			1.81557	0.03402			1.74249	0.06761			1.74249	0.01826			1.72719	0.000964623	1.72719	0.22486			1.76808	0.01024	1.76808	0.01849
	1.65118	0.59666	1.65118	0.00198	1.64659	0.08558		1.76304	0.01778	1.76304	0.00673	1.76304	0.01888		1.74168	0.02203			1.81469	0.04394			1.74168	0.06646			1.74168	0.01852			1.7264	0.000911033	1.7264	0.22575			1.76724	0.01111	1.76724	0.01869
	1.65045	0.612	1.65045	0.00275	1.64587	0.08674		1.76221	0.01925	1.76221	0.00606	1.76221	0.01792		1.74087	0.01787			1.81381	0.04181			1.74087	0.06387			1.74087	0.0186			1.7256	0.000375131	1.7256	0.21033			1.76641	0.01039	1.76641	0.01874
	1.64973	0.62562	1.64973	0.00252	1.64514	0.08649		1.76138	0.01906	1.76138	0.01009	1.76138	0.01824		1.74006	0.02167			1.81293	0.03614			1.74006	0.06205			1.74006	0.01704			1.7248	0.000742606	1.7248	0.21658			1.76558	0.01263	1.76558	0.01995
	1.649	0.63076	1.649	0.00265	1.64442	0.08635		1.76055	0.01979	1.76055	0.00791	1.76055	0.01568		1.73925	0.02041			1.81205	0.0326			1.73925	0.06214			1.73925	0.01726			1.72401	0.000711984	1.72401	0.21024			1.76475	0.0102	1.76475	0.01953
	1.64827	0.65214	1.64827	0.00211	1.6437	0.08753		1.75972	0.02033	1.75972	0.00673	1.75972	0.01472		1.73844	0.01942			1.81117	0.02551			1.73844	0.06103			1.73844	0.01763			1.72321	0.00124	1.72321	0.20976			1.76392	0.01051	1.76392	0.01961
	1.64755	0.67266	1.64755	0.0024	1.64297	0.08749		1.75889	0.02026	1.75889	0.00522	1.75889	0.00928		1.73763	0.01963			1.8103	0.04181			1.73763	0.05867			1.73763	0.01703			1.72242	0.000719639	1.72242	0.20854			1.76309	0.0124	1.76309	0.02079
	1.64682	0.67986	1.64682	0.00205	1.64225	0.0876		1.75806	0.02182	1.75806	0.00892	1.75806	0.02272		1.73682	0.01224			1.80942	0.02906			1.73682	0.05722			1.73682	0.01667			1.72163	0.000956967	1.72163	0.21309			1.76226	0.01269	1.76226	0.02125
	1.6461	0.69109	1.6461	0.00266	1.64153	0.08771		1.75724	0.02192	1.75724	0.00589	1.75724	0.01856		1.73602	0.01823			1.80854	0.04394			1.73602	0.05864			1.73602	0.01676			1.72083	0.000819164	1.72083	0.20058			1.76144	0.0124	1.76144	0.02124
	1.64537	0.70822	1.64537	0.00238	1.64081	0.08772		1.75641	0.02052	1.75641	0.00757	1.75641	0.0128		1.73521	0.01731			1.80767	0.0241			1.73521	0.05405			1.73521	0.01577			1.72004	0.000604803	1.72004	0.19523			1.76061	0.01244	1.76061	0.02147
	1.64465	0.71855	1.64465	0.00294	1.64009	0.08891		1.75559	0.02223	1.75559	0.00572	1.75559	0.01568		1.73441	0.01977			1.8068	0.03402			1.73441	0.05353			1.73441	0.01669			1.71925	0.000727295	1.71925	0.19458			1.75978	0.01352	1.75978	0.02227
	1.64393	0.74093	1.64393	0.00186	1.63937	0.08898		1.75476	0.02398	1.75476	0.00555	1.75476	0.01952		1.7336	0.01344			1.80592	0.02693			1.7336	0.05311			1.7336	0.01575			1.71846	0.000911033	1.71846	0.19109			1.75896	0.01327	1.75896	0.02246
	1.6432	0.75317	1.6432	0.00245	1.63865	0.09027		1.75394	0.02431	1.75394	0.00488	1.75394	0.00704		1.7328	0.01492			1.80505	0.02693			1.7328	0.05214			1.7328	0.01681			1.71767	0.000788541	1.71767	0.18605			1.75813	0.01354	1.75813	0.02274
	1.64248	0.76496	1.64248	0.00202	1.63794	0.09018		1.75312	0.02308	1.75312	0.00252	1.75312	0.00064		1.732	0.02294			1.80418	0.03118			1.732	0.05157			1.732	0.0164			1.71688	0.000650738	1.71688	0.19141			1.75731	0.01408	1.75731	0.0233
	1.64176	0.77641	1.64176	0.00197	1.63722	0.08897		1.75229	0.02528	1.75229	0.00555	1.75229	0.01536		1.73119	0.01548			1.80331	0.0326			1.73119	0.04828			1.73119	0.01632			1.71609	0.000535902	1.71609	0.18678			1.75649	0.01386	1.75649	0.02404
	1.64104	0.79708	1.64104	0.00247	1.6365	0.09099		1.75147	0.0252	1.75147	0.00555	1.75147	0.02112		1.73039	0.01344			1.80244	0.02977			1.73039	0.04704			1.73039	0.01577			1.71531	0.000803852	1.71531	0.18232			1.75567	0.01425	1.75567	0.0255
	1.64032	0.80178	1.64032	0.00249	1.63579	0.09055		1.75065	0.02608	1.75065	0.00437	1.75065	0.0192		1.72959	0.01583			1.80157	0.03614			1.72959	0.04668			1.72959	0.01554			1.71452	0.000666049	1.71452	0.18062			1.75485	0.01602	1.75485	0.02532
	1.6396	0.81227	1.6396	0.0016	1.63507	0.09062		1.74983	0.02743	1.74983	0.01497	1.74983	0.02944		1.72879	0.01949			1.8007	0.0241			1.72879	0.0461			1.72879	0.01452			1.71373	0.000635426	1.71373	0.17396			1.75403	0.01554	1.75403	0.02569
	1.63888	0.84051	1.63888	0.00278	1.63436	0.08983		1.74901	0.0266	1.74901	0.01077	1.74901	0.01216		1.72799	0.0152			1.79983	0.04323			1.72799	0.04613			1.72799	0.01567			1.71295	0.000643082	1.71295	0.18029			1.75321	0.01639	1.75321	0.02695
	1.63816	0.84126	1.63816	0.00212	1.63364	0.09189		1.7482	0.02908	1.7482	0.00858	1.7482	0.03328		1.72719	0.01464			1.79897	0.03047			1.72719	0.04208			1.72719	0.01456			1.71216	0.000796197	1.71216	0.17014			1.75239	0.01575	1.75239	0.02594
	1.63745	0.8564	1.63745	0.00271	1.63293	0.09043		1.74738	0.02856	1.74738	0.00639	1.74738	0.0208		1.7264	0.0133			1.7981	0.03685			1.7264	0.04293			1.7264	0.01494			1.71138	0.000918688	1.71138	0.17055			1.75157	0.01712	1.75157	0.02717
	1.63673	0.86897	1.63673	0.00221	1.63222	0.09065		1.74656	0.0301	1.74656	0.00791	1.74656	0.016		1.7256	0.01619			1.79724	0.03402			1.7256	0.04226			1.7256	0.01537			1.7106	0.00101	1.7106	0.17339			1.75075	0.01745	1.75075	0.02767
	1.63601	0.88054	1.63601	0.00198	1.63151	0.09055		1.74575	0.03128	1.74575	0.00858	1.74575	0.02048		1.7248	0.01203			1.79637	0.01559			1.7248	0.04157			1.7248	0.01359			1.70981	0.000903377	1.70981	0.16657			1.74994	0.01828	1.74994	0.02853
	1.6353	0.88282	1.6353	0.00172	1.63079	0.08957		1.74493	0.03088	1.74493	0.00993	1.74493	0.02848		1.72401	0.01414			1.79551	0.02268			1.72401	0.04009			1.72401	0.01511			1.70903	0.000512934	1.70903	0.16893			1.74912	0.01872	1.74912	0.02895
	1.63458	0.89132	1.63458	0.00155	1.63008	0.09068		1.74412	0.03213	1.74412	0.00118	1.74412	0.01824		1.72321	0.01872			1.79465	0.02622			1.72321	0.03942			1.72321	0.01477			1.70825	0.00041341	1.70825	0.15878			1.7483	0.01957	1.7483	0.02907
	1.63387	0.89994	1.63387	0.00209	1.62937	0.08992		1.7433	0.03133	1.7433	0.00555	1.7433	0.02208		1.72242	0.01492			1.79379	0.03047			1.72242	0.03864			1.72242	0.01428			1.70747	0.000635426	1.70747	0.15894			1.74749	0.01915	1.74749	0.03063
	1.63316	0.90826	1.63316	0.00205	1.62866	0.08989		1.74249	0.03268	1.74249	0.00723	1.74249	0.01376		1.72163	0.01619			1.79293	0.03047			1.72163	0.03634			1.72163	0.01447			1.70669	0.000658393	1.70669	0.15683			1.74668	0.01996	1.74668	0.03123
	1.63244	0.92027	1.63244	0.00195	1.62795	0.08965		1.74168	0.03606	1.74168	0.01211	1.74168	0.02752		1.72083	0.01372			1.79207	0.02339			1.72083	0.03767			1.72083	0.0141			1.70591	0.000505279	1.70591	0.14977			1.74586	0.02127	1.74586	0.03147
	1.63173	0.92065	1.63173	0.00237	1.62725	0.09084		1.74087	0.03502	1.74087	0.00269	1.74087	0.01312		1.72004	0.01499			1.79121	0.02126			1.72004	0.03719			1.72004	0.01418			1.70513	0.000451688	1.70513	0.15578			1.74505	0.02258	1.74505	0.03207
	1.63102	0.92512	1.63102	0.00216	1.62654	0.08971		1.74006	0.03603	1.74006	0.01026	1.74006	0.02912		1.71925	0.0133			1.79035	0.03189			1.71925	0.0352			1.71925	0.01417			1.70436	0.000681361	1.70436	0.1522			1.74424	0.02079	1.74424	0.03266
	1.63031	0.94505	1.63031	0.00245	1.62583	0.09009		1.73925	0.03762	1.73925	0.00555	1.73925	0.01504		1.71846	0.0121			1.78949	0.02481			1.71846	0.0345			1.71846	0.01423			1.70358	0.000375131	1.70358	0.15026			1.74343	0.02356	1.74343	0.03358
	1.6296	0.94579	1.6296	0.00174	1.62512	0.08783		1.73844	0.03795	1.73844	0.00723	1.73844	0.02208		1.71767	0.01422			1.78864	0.02055			1.71767	0.03371			1.71767	0.01355			1.7028	0.000543557	1.7028	0.15383			1.74262	0.02366	1.74262	0.03455
	1.62889	0.95098	1.62889	0.00202	1.62442	0.0865		1.73763	0.03878	1.73763	0.00892	1.73763	0.02848		1.71688	0.01224			1.78778	0.02693			1.71688	0.03359			1.71688	0.01366			1.70203	0.000558869	1.70203	0.1453			1.74181	0.02468	1.74181	0.03691
	1.62818	0.94911	1.62818	0.00218	1.62371	0.08819		1.73682	0.04074	1.73682	0.00303	1.73682	0.02304		1.71609	0.0152			1.78693	0.02693			1.71609	0.0342			1.71609	0.01269			1.70125	0.000390443	1.70125	0.14522			1.741	0.02462	1.741	0.03663
	1.62747	0.9571	1.62747	0.00184	1.62301	0.0879		1.73602	0.04202	1.73602	0.00269	1.73602	0.01984		1.71531	0.01478			1.78607	0.01843			1.71531	0.03266			1.71531	0.01358			1.70048	0.000505279	1.70048	0.14165			1.7402	0.02584	1.7402	0.03736
	1.62676	0.95982	1.62676	0.00205	1.6223	0.08733		1.73521	0.04393	1.73521	0.00908	1.73521	0.03488		1.71452	0.01422			1.78522	0.02764			1.71452	0.03396			1.71452	0.01355			1.69971	0.00098759	1.69971	0.13313			1.73939	0.02686	1.73939	0.03943
	1.62606	0.9643	1.62606	0.00186	1.6216	0.08519		1.73441	0.04365	1.73441	0.00454	1.73441	0.02656		1.71373	0.01316			1.78437	0.02906			1.71373	0.03193			1.71373	0.01321			1.69894	6.12459e-05	1.69894	0.13021			1.73858	0.02765	1.73858	0.03939
	1.62535	0.97657	1.62535	0.00178	1.6209	0.08504		1.7336	0.04691	1.7336	0.00454	1.7336	0.01856		1.71295	0.01569			1.78352	0.02835			1.71295	0.02946			1.71295	0.01303			1.69816	0.000895721	1.69816	0.13418			1.73778	0.02753	1.73778	0.03953
	1.62464	0.97892	1.62464	0.00178	1.6202	0.0831		1.7328	0.04757	1.7328	0.00286	1.7328	0.02016		1.71216	0.01605			1.78267	0.02622			1.71216	0.02773			1.71216	0.01314			1.69739	0.000658393	1.69739	0.13581			1.73697	0.02964	1.73697	0.04201
	1.62394	0.98422	1.62394	0.00178	1.61949	0.08387		1.732	0.04821	1.732	0.00858	1.732	0.0256		1.71138	0.0145			1.78182	0.02268			1.71138	0.02825			1.71138	0.0141			1.69662	0.000421066	1.69662	0.12988			1.73617	0.02854	1.73617	0.04192
	1.62323	0.9853	1.62323	0.00179	1.61879	0.08347		1.73119	0.05166	1.73119	0.01077	1.73119	0.0304		1.7106	0.0159			1.78097	0.02693			1.7106	0.02955			1.7106	0.01299			1.69585	0.000926344	1.69585	0.12631			1.73537	0.0307	1.73537	0.0433
	1.62253	0.99209	1.62253	0.00191	1.61809	0.08339		1.73039	0.05296	1.73039	0.00858	1.73039	0.03296		1.70981	0.01675			1.78012	0.02339			1.70981	0.029			1.70981	0.0132			1.69508	0.000819164	1.69508	0.1255			1.73457	0.03151	1.73457	0.04453
	1.62183	1	1.62183	0.00174	1.61739	0.08296		1.72959	0.05438	1.72959	0.00875	1.72959	0.02528		1.70903	0.01105			1.77927	0.02197			1.70903	0.02725			1.70903	0.01276			1.69432	0.000390443	1.69432	0.12282			1.73376	0.03262	1.73376	0.04643
	1.62112	0.99757	1.62112	0.00176	1.61669	0.08212		1.72879	0.05521	1.72879	0.00757	1.72879	0.02176		1.70825	0.01351			1.77843	0.02055			1.70825	0.02779			1.70825	0.01272			1.69355	0.000689016	1.69355	0.12184			1.73296	0.03505	1.73296	0.0489
	1.62042	0.99161	1.62042	0.00169	1.61599	0.08139		1.72799	0.05736	1.72799	0.00151	1.72799	0.02912		1.70747	0.01464			1.77758	0.02339			1.70747	0.02864			1.70747	0.01196			1.69278	0.000528246	1.69278	0.11965			1.73216	0.0349	1.73216	0.05008
	1.61972	0.99586	1.61972	0.00211	1.6153	0.08237		1.72719	0.05944	1.72719	0.00976	1.72719	0.02944		1.70669	0.0126			1.77673	0.02551			1.70669	0.02761			1.70669	0.0116			1.69202	0.000834475	1.69202	0.10894			1.73136	0.03766	1.73136	0.05164
	1.61902	0.99392	1.61902	0.00205	1.6146	0.07954		1.7264	0.06157	1.7264	0.00757	1.7264	0.02624		1.70591	0.01478			1.77589	0.02835			1.70591	0.0274			1.70591	0.01242			1.69125	0.000275607	1.69125	0.11324			1.73057	0.03739	1.73057	0.05166
	1.61832	0.99246	1.61832	0.00179	1.6139	0.07954		1.7256	0.0628	1.7256	0.01497	1.7256	0.02976		1.70513	0.01393			1.77505	0.0241			1.70513	0.02574			1.70513	0.01207			1.69049	0.000681361	1.69049	0.11162			1.72977	0.03876	1.72977	0.05238
	1.61762	0.98493	1.61762	0.00212	1.61321	0.07966		1.7248	0.06408	1.7248	0.00622	1.7248	0.03168		1.70436	0.0107			1.7742	0.03614			1.70436	0.02396			1.70436	0.01282			1.68972	0.000229672	1.68972	0.10821			1.72897	0.04255	1.72897	0.05541
	1.61692	0.98914	1.61692	0.00129	1.61251	0.07914		1.72401	0.07036	1.72401	0.00824	1.72401	0.03936		1.70358	0.01569			1.77336	0.02622			1.70358	0.02659			1.70358	0.01134			1.68896	0.000489967	1.68896	0.10715			1.72817	0.04356	1.72817	0.0553
	1.61622	0.98179	1.61622	0.00254	1.61182	0.07916		1.72321	0.07013	1.72321	0.00757	1.72321	0.0352		1.7028	0.01576			1.77252	0.02551			1.7028	0.02595			1.7028	0.01113			1.6882	0.000757918	1.6882	0.10675			1.72738	0.04373	1.72738	0.05813
	1.61552	0.97045	1.61552	0.00178	1.61112	0.07759		1.72242	0.07346	1.72242	0.00908	1.72242	0.03424		1.70203	0.01612			1.77168	0.02977			1.70203	0.02501			1.70203	0.01209			1.68743	0.000604803	1.68743	0.10155			1.72658	0.04587	1.72658	0.06017
	1.61482	0.96978	1.61482	0.00153	1.61043	0.07863		1.72163	0.07554	1.72163	0.00437	1.72163	0.03552		1.70125	0.0126			1.77084	0.02197			1.70125	0.02365			1.70125	0.01164			1.68667	0.000666049	1.68667	0.10415			1.72579	0.04836	1.72579	0.06302
	1.61413	0.95594	1.61413	0.00195	1.60973	0.07731		1.72083	0.07739	1.72083	0.00622	1.72083	0.02592		1.70048	0.01478			1.77	0.02764			1.70048	0.02417			1.70048	0.01212			1.68591	0.000635426	1.68591	0.10423			1.725	0.05025	1.725	0.06367
	1.61343	0.95739	1.61343	0.00171	1.60904	0.0769		1.72004	0.0793	1.72004	0.00572	1.72004	0.02688		1.69971	0.0114			1.76917	0.02551			1.69971	0.02477			1.69971	0.01159			1.68515	0.000543557	1.68515	0.09392			1.7242	0.05146	1.7242	0.06578
	1.61273	0.94784	1.61273	0.00148	1.60835	0.07667		1.71925	0.08235	1.71925	0.00656	1.71925	0.0384		1.69894	0.01485			1.76833	0.03047			1.69894	0.02456			1.69894	0.01141			1.68439	0.000581836	1.68439	0.09936			1.72341	0.05183	1.72341	0.06842
	1.61204	0.93751	1.61204	0.00174	1.60766	0.07625		1.71846	0.08469	1.71846	0.0069	1.71846	0.03488		1.69816	0.014			1.76749	0.03118			1.69816	0.0213			1.69816	0.01179			1.68363	0.000344508	1.68363	0.09522			1.72262	0.0553	1.72262	0.06995
	1.61134	0.92076	1.61134	0.00137	1.60697	0.07471		1.71767	0.08774	1.71767	0.00774	1.71767	0.03616		1.69739	0.01133			1.76666	0.02126			1.69739	0.0216			1.69739	0.01123			1.68288	0.000803852	1.68288	0.09319			1.72183	0.0585	1.72183	0.0718
	1.61065	0.91822	1.61065	0.00181	1.60628	0.07482		1.71688	0.09011	1.71688	0.00437	1.71688	0.03168		1.69662	0.01267			1.76582	0.02835			1.69662	0.02272			1.69662	0.01077			1.68212	0.000589492	1.68212	0.08686			1.72104	0.06074	1.72104	0.07483
	1.60996	0.91886	1.60996	0.00146	1.60559	0.07474		1.71609	0.09287	1.71609	0.00892	1.71609	0.0304		1.69585	0.00894			1.76499	0.01772			1.69585	0.02085			1.69585	0.0111			1.68136	0.00057418	1.68136	0.08491			1.72025	0.06132	1.72025	0.07728
	1.60926	0.90281	1.60926	0.00225	1.6049	0.07401		1.71531	0.09737	1.71531	0.00824	1.71531	0.03296		1.69508	0.01224			1.76416	0.02622			1.69508	0.02172			1.69508	0.01102			1.68061	0.000842131	1.68061	0.08905			1.71946	0.06299	1.71946	0.07925
	1.60857	0.8911	1.60857	0.00136	1.60421	0.07289		1.71452	0.09949	1.71452	0.00908	1.71452	0.04064		1.69432	0.01485			1.76332	0.02622			1.69432	0.02045			1.69432	0.01126			1.67985	0.000643082	1.67985	0.08645			1.71868	0.06725	1.71868	0.08274
	1.60788	0.88371	1.60788	0.00172	1.60352	0.07227		1.71373	0.105	1.71373	0.00908	1.71373	0.03968		1.69355	0.0133			1.76249	0.03189			1.69355	0.01997			1.69355	0.01089			1.6791	0.000604803	1.6791	0.08621			1.71789	0.06945	1.71789	0.08541
	1.60719	0.87483	1.60719	0.00165	1.60284	0.07126		1.71295	0.10699	1.71295	0.00505	1.71295	0.03872		1.69278	0.01161			1.76166	0.02055			1.69278	0.02223			1.69278	0.0116			1.67834	0.000819164	1.67834	0.08329			1.7171	0.07279	1.7171	0.08811
	1.6065	0.84834	1.6065	0.00148	1.60215	0.07097		1.71216	0.11259	1.71216	0.0074	1.71216	0.03904		1.69202	0.01224			1.76083	0.02055			1.69202	0.02033			1.69202	0.01159			1.67759	0.000612459	1.67759	0.08483			1.71632	0.07537	1.71632	0.09156
	1.60581	0.84842	1.60581	0.00172	1.60146	0.07072		1.71138	0.1151	1.71138	0.00959	1.71138	0.04576		1.69125	0.01267			1.76	0.03047			1.69125	0.02088			1.69125	0.01171			1.67684	0.000497623	1.67684	0.07663			1.71553	0.07886	1.71553	0.09443
	1.60512	0.82868	1.60512	0.00132	1.60078	0.06872		1.7106	0.12172	1.7106	0.01178	1.7106	0.0416		1.69049	0.01393			1.75918	0.02551			1.69049	0.02033			1.69049	0.01141			1.67609	0.000306229	1.67609	0.07606			1.71475	0.08343	1.71475	0.09852
	1.60443	0.82074	1.60443	0.00127	1.60009	0.06834		1.70981	0.12531	1.70981	0.00841	1.70981	0.04288		1.68972	0.01295			1.75835	0.01701			1.68972	0.01906			1.68972	0.01209			1.67533	0.000612459	1.67533	0.07639			1.71397	0.08551	1.71397	0.10104
	1.60374	0.81395	1.60374	0.00218	1.59941	0.06823		1.70903	0.1317	1.70903	0.00522	1.70903	0.04096		1.68896	0.00985			1.75752	0.02481			1.68896	0.02078			1.68896	0.01068			1.67458	0.000321541	1.67458	0.07679			1.71318	0.09049	1.71318	0.10374
	1.60306	0.80962	1.60306	0.00204	1.59872	0.06758		1.70825	0.13352	1.70825	0.00707	1.70825	0.04		1.6882	0.01436			1.75669	0.0241			1.6882	0.01873			1.6882	0.011			1.67383	0.000849787	1.67383	0.0694			1.7124	0.09128	1.7124	0.10766
	1.60237	0.78406	1.60237	0.00172	1.59804	0.06672		1.70747	0.13766	1.70747	0.00454	1.70747	0.04192		1.68743	0.01006			1.75587	0.02977			1.68743	0.01955			1.68743	0.01145			1.67309	0.00108	1.67309	0.0651			1.71162	0.09745	1.71162	0.11317
	1.60168	0.76892	1.60168	0.00143	1.59736	0.06685		1.70669	0.14357	1.70669	0.00841	1.70669	0.0352		1.68667	0.01548			1.75505	0.02055			1.68667	0.01976			1.68667	0.01155			1.67234	0.000734951	1.67234	0.07176			1.71084	0.10281	1.71084	0.11635
	1.601	0.76623	1.601	0.00143	1.59668	0.06526		1.70591	0.14929	1.70591	0.00606	1.70591	0.04992		1.68591	0.01724			1.75422	0.02835			1.68591	0.01903			1.68591	0.01125			1.67159	0.00062777	1.67159	0.06965			1.71006	0.10487	1.71006	0.11953
	1.60031	0.74746	1.60031	0.00144	1.596	0.06561		1.70513	0.15482	1.70513	0.00639	1.70513	0.04768		1.68515	0.01379			1.7534	0.02835			1.68515	0.01734			1.68515	0.01095			1.67084	0.000757918	1.67084	0.06892			1.70928	0.10869	1.70928	0.12512
	1.59963	0.73661	1.59963	0.00155	1.59532	0.06504		1.70436	0.16113	1.70436	0.0032	1.70436	0.04288		1.68439	0.01534			1.75258	0.03685			1.68439	0.01795			1.68439	0.01017			1.6701	0.000512934	1.6701	0.06762			1.7085	0.11658	1.7085	0.12887
	1.59895	0.72459	1.59895	0.002	1.59464	0.06275		1.70358	0.16678	1.70358	0.00824	1.70358	0.05312		1.68363	0.01647			1.75176	0.01701			1.68363	0.01788			1.68363	0.01068			1.66935	0.000750262	1.66935	0.06689			1.70773	0.12045	1.70773	0.13225
	1.59826	0.7131	1.59826	0.0016	1.59396	0.06306		1.7028	0.17244	1.7028	0.00707	1.7028	0.04736		1.68288	0.0171			1.75093	0.02835			1.68288	0.0177			1.68288	0.01089			1.66861	0.000451688	1.66861	0.06665			1.70695	0.12288	1.70695	0.13892
	1.59758	0.70019	1.59758	0.00103	1.59328	0.0623		1.70203	0.1801	1.70203	0.01077	1.70203	0.06048		1.68212	0.01358			1.75012	0.03047			1.68212	0.01894			1.68212	0.01084			1.66786	0.000719639	1.66786	0.06348			1.70617	0.12865	1.70617	0.14493
	1.5969	0.68777	1.5969	0.000974608	1.5926	0.06008		1.70125	0.18719	1.70125	0.00639	1.70125	0.05216		1.68136	0.01872			1.7493	0.03118			1.68136	0.01846			1.68136	0.01145			1.66712	0.000489967	1.66712	0.0608			1.7054	0.13572	1.7054	0.14969
	1.59622	0.67072	1.59622	0.00171	1.59192	0.06021		1.70048	0.19615	1.70048	0.00908	1.70048	0.06016		1.68061	0.01316			1.74848	0.01559			1.68061	0.01649			1.68061	0.01115			1.66637	0.000650738	1.66637	0.06421			1.70462	0.14074	1.70462	0.15659
	1.59554	0.66013	1.59554	0.00164	1.59124	0.06001		1.69971	0.19899	1.69971	0.0074	1.69971	0.06208		1.67985	0.01203			1.74766	0.01772			1.67985	0.01921			1.67985	0.01072			1.66563	0.000505279	1.66563	0.06291			1.70385	0.14762	1.70385	0.16153
	1.59485	0.64569	1.59485	0.00136	1.59057	0.06024		1.69894	0.20741	1.69894	0.00673	1.69894	0.05632		1.6791	0.01436			1.74684	0.02481			1.6791	0.01716			1.6791	0.01196			1.66489	0.000352164	1.66489	0.05893			1.70308	0.15433	1.70308	0.16735
	1.59418	0.63584	1.59418	0.00195	1.58989	0.05889		1.69816	0.21696	1.69816	0.00723	1.69816	0.06336		1.67834	0.01583			1.74603	0.02551			1.67834	0.01477			1.67834	0.01072			1.66415	0.000512934	1.66415	0.0526			1.7023	0.16141	1.7023	0.17234
	1.5935	0.6198	1.5935	0.00153	1.58921	0.05879		1.69739	0.22353	1.69739	0.00404	1.69739	0.06432		1.67759	0.01379			1.74521	0.01701			1.67759	0.01764			1.67759	0.01057			1.66341	0.000658393	1.66341	0.0569			1.70153	0.16663	1.70153	0.18317
	1.59282	0.61271	1.59282	0.00237	1.58854	0.05792		1.69662	0.2293	1.69662	0.00673	1.69662	0.0624		1.67684	0.01759			1.7444	0.02977			1.67684	0.01649			1.67684	0.01077			1.66267	0.000482311	1.66267	0.05991			1.70076	0.17687	1.70076	0.18589
	1.59214	0.59629	1.59214	0.00178	1.58787	0.05687		1.69585	0.23866	1.69585	0.00791	1.69585	0.07776		1.67609	0.01168			1.74358	0.0241			1.67609	0.01758			1.67609	0.01089			1.66193	0.00104	1.66193	0.05788			1.69999	0.18489	1.69999	0.1979
	1.59146	0.58085	1.59146	0.00148	1.58719	0.05717		1.69508	0.24978	1.69508	0.00505	1.69508	0.06624		1.67533	0.01654			1.74277	0.01559			1.67533	0.01858			1.67533	0.01148			1.66119	0.000267951	1.66119	0.05585			1.69922	0.19123	1.69922	0.20553
	1.59079	0.56734	1.59079	0.0019	1.58652	0.05585		1.69432	0.25987	1.69432	0.00286	1.69432	0.07392		1.67458	0.0171			1.74196	0.02764			1.67458	0.01574			1.67458	0.01083			1.66045	0.000956967	1.66045	0.04992			1.69845	0.2034	1.69845	0.21158
	1.59011	0.55995	1.59011	0.00165	1.58585	0.05579		1.69355	0.26997	1.69355	0.00522	1.69355	0.0688		1.67383	0.0159			1.74115	0.03331			1.67383	0.01722			1.67383	0.01073			1.65972	0.000673705	1.65972	0.04724			1.69768	0.2126	1.69768	0.2209
	1.58943	0.54943	1.58943	0.00209	1.58517	0.05519		1.69278	0.27678	1.69278	0.00555	1.69278	0.07936		1.67309	0.01689			1.74034	0.02055			1.67309	0.0152			1.67309	0.01171			1.65898	0.000788541	1.65898	0.04976			1.69692	0.21996	1.69692	0.22749
	1.58876	0.53208	1.58876	0.00131	1.5845	0.05494		1.69202	0.28612	1.69202	0.00791	1.69202	0.07264		1.67234	0.01464			1.73953	0.02268			1.67234	0.01538			1.67234	0.01138			1.65825	0.000467	1.65825	0.04668			1.69615	0.22972	1.69615	0.23811
	1.58808	0.51962	1.58808	0.00157	1.58383	0.05362		1.69125	0.30026	1.69125	0.00252	1.69125	0.0768		1.67159	0.01956			1.73872	0.02977			1.67159	0.01601			1.67159	0.01204			1.65751	0.000459344	1.65751	0.04944			1.69538	0.23865	1.69538	0.24804
	1.58741	0.50933	1.58741	0.00144	1.58316	0.05309		1.69049	0.30851	1.69049	0.00791	1.69049	0.07968		1.67084	0.01647			1.73791	0.02835			1.67084	0.0158			1.67084	0.0126			1.65678	0.000612459	1.65678	0.04505			1.69462	0.25031	1.69462	0.25772
	1.58674	0.49481	1.58674	0.000922397	1.58249	0.0518		1.68972	0.32012	1.68972	0.01211	1.68972	0.0816		1.6701	0.01661			1.7371	0.02126			1.6701	0.01713			1.6701	0.0114			1.65604	0.000658393	1.65604	0.04546			1.69385	0.26254	1.69385	0.26818
	1.58606	0.4884	1.58606	0.00146	1.58182	0.05288		1.68896	0.33002	1.68896	0.00858	1.68896	0.08		1.66935	0.01492			1.7363	0.02977			1.66935	0.01707			1.66935	0.01147			1.65531	0.000558869	1.65531	0.04294			1.69309	0.27235	1.69309	0.27984
	1.58539	0.47735	1.58539	0.00237	1.58115	0.05071		1.6882	0.34617	1.6882	0.00572	1.6882	0.10144		1.66861	0.01999			1.73549	0.03189			1.66861	0.01465			1.66861	0.01156			1.65458	0.000566525	1.65458	0.04497			1.69233	0.28571	1.69233	0.29247
	1.58472	0.46538	1.58472	0.00211	1.58048	0.05147		1.68743	0.35447	1.68743	0.00303	1.68743	0.09248		1.66786	0.02006			1.73468	0.0241			1.66786	0.01408			1.66786	0.01224			1.65384	0.000298574	1.65384	0.04237			1.69156	0.30016	1.69156	0.30318
	1.58405	0.45445	1.58405	0.00155	1.57982	0.05071		1.68667	0.36866	1.68667	0.00976	1.68667	0.09824		1.66712	0.01949			1.73388	0.02693			1.66712	0.01441			1.66712	0.01149			1.65311	0.000581836	1.65311	0.03896			1.6908	0.31431	1.6908	0.31924
	1.58338	0.44434	1.58338	0.00122	1.57915	0.0501		1.68591	0.38102	1.68591	0.00555	1.68591	0.09952		1.66637	0.01513			1.73308	0.02977			1.66637	0.01607			1.66637	0.01197			1.65238	0.000704328	1.65238	0.04262			1.69004	0.33268	1.69004	0.33176
	1.58271	0.42967	1.58271	0.00113	1.57848	0.0488		1.68515	0.39535	1.68515	0.00925	1.68515	0.09728		1.66563	0.0247			1.73227	0.02197			1.66563	0.01362			1.66563	0.01242			1.65165	0.000872754	1.65165	0.03596			1.68928	0.34229	1.68928	0.3431
	1.58204	0.42479	1.58204	0.00186	1.57782	0.04916		1.68439	0.40795	1.68439	0.00252	1.68439	0.104		1.66489	0.01619			1.73147	0.03189			1.66489	0.01423			1.66489	0.0126			1.65092	0.000650738	1.65092	0.03823			1.68852	0.36045	1.68852	0.35826
	1.58137	0.41494	1.58137	0.00183	1.57715	0.049		1.68363	0.42635	1.68363	0.00892	1.68363	0.11232		1.66415	0.01872			1.73067	0.02197			1.66415	0.01607			1.66415	0.01189			1.6502	0.000551213	1.6502	0.03758			1.68776	0.37445	1.68776	0.37732
	1.5807	0.40934	1.5807	0.00144	1.57649	0.04873		1.68288	0.436	1.68288	0.00656	1.68288	0.11456		1.66341	0.01548			1.72987	0.01843			1.66341	0.01586			1.66341	0.01284			1.64947	0.000581836	1.64947	0.03831			1.687	0.39583	1.687	0.3929
	1.58003	0.39673	1.58003	0.00137	1.57582	0.04681		1.68212	0.44777	1.68212	0.00875	1.68212	0.1184		1.66267	0.01809			1.72907	0.0241			1.66267	0.01604			1.66267	0.01257			1.64874	0.000803852	1.64874	0.03905			1.68624	0.41521	1.68624	0.4097
	1.57937	0.38323	1.57937	0.00198	1.57516	0.04695		1.68136	0.47047	1.68136	0.0037	1.68136	0.11232		1.66193	0.0228			1.72827	0.02055			1.66193	0.01529			1.66193	0.01215			1.64801	0.000306229	1.64801	0.03271			1.68549	0.43181	1.68549	0.42547
	1.5787	0.37588	1.5787	0.00137	1.5745	0.04616		1.68061	0.4895	1.68061	0.00723	1.68061	0.12352		1.66119	0.02175			1.72747	0.02622			1.66119	0.01601			1.66119	0.01213			1.64729	0.000711984	1.64729	0.03312			1.68473	0.45302	1.68473	0.44611
	1.57803	0.36577	1.57803	0.00184	1.57383	0.04684		1.67985	0.50317	1.67985	0.00505	1.67985	0.12896		1.66045	0.02393			1.72667	0.03756			1.66045	0.01517			1.66045	0.0122			1.64656	0.000444033	1.64656	0.03028			1.68397	0.47562	1.68397	0.46426
	1.57737	0.3617	1.57737	0.00104	1.57317	0.04533		1.6791	0.52036	1.6791	0.00993	1.6791	0.13344		1.65972	0.01977			1.72588	0.01843			1.65972	0.01417			1.65972	0.01302			1.64584	0.000421066	1.64584	0.03393			1.68322	0.49955	1.68322	0.48441
	1.5767	0.35286	1.5767	0.0015	1.57251	0.04502		1.67834	0.53291	1.67834	0.00808	1.67834	0.12768		1.65898	0.02006			1.72508	0.02764			1.65898	0.01589			1.65898	0.01268			1.64511	0.000535902	1.64511	0.03539			1.68246	0.51952	1.68246	0.50027
	1.57604	0.35316	1.57604	0.00181	1.57185	0.04452		1.67759	0.5549	1.67759	0.00875	1.67759	0.14816		1.65825	0.02477			1.72428	0.02268			1.65825	0.01405			1.65825	0.01324			1.64439	0.00082682	1.64439	0.03279			1.68171	0.53726	1.68171	0.52343
	1.57538	0.3392	1.57538	0.00146	1.57119	0.04342		1.67684	0.56833	1.67684	0.0032	1.67684	0.13856		1.65751	0.024			1.72349	0.02906			1.65751	0.01568			1.65751	0.01335			1.64367	0.000528246	1.64367	0.03068			1.68096	0.56339	1.68096	0.54365
	1.57471	0.33017	1.57471	0.00167	1.57053	0.04229		1.67609	0.58382	1.67609	0.00522	1.67609	0.15136		1.65678	0.0221			1.72269	0.03047			1.65678	0.01483			1.65678	0.01377			1.64294	0.000788541	1.64294	0.02792			1.6802	0.5882	1.6802	0.56536
	1.57405	0.32633	1.57405	0.00151	1.56987	0.04321		1.67533	0.60796	1.67533	0.00168	1.67533	0.15264		1.65604	0.02196			1.7219	0.0326			1.65604	0.01526			1.65604	0.01445			1.64222	0.000459344	1.64222	0.03093			1.67945	0.61011	1.67945	0.58648
	1.57339	0.31913	1.57339	0.00181	1.56921	0.04194		1.67458	0.62068	1.67458	0.00336	1.67458	0.1424		1.65531	0.02175			1.72111	0.02055			1.65531	0.01577			1.65531	0.0132			1.6415	0.000719639	1.6415	0.02711			1.6787	0.63313	1.6787	0.60788
	1.57273	0.31488	1.57273	0.00136	1.56856	0.04201		1.67383	0.64267	1.67383	0.01009	1.67383	0.1728		1.65458	0.02456			1.72032	0.03544			1.65458	0.01544			1.65458	0.01388			1.64078	0.000558869	1.64078	0.02281			1.67795	0.65781	1.67795	0.63589
	1.57207	0.30574	1.57207	0.00118	1.5679	0.04145		1.67309	0.66064	1.67309	0.00757	1.67309	0.18784		1.65384	0.02231			1.71953	0.02126			1.65384	0.01683			1.65384	0.01473			1.64006	0.000780885	1.64006	0.03247			1.6772	0.68895	1.6772	0.653
	1.57141	0.3016	1.57141	0.00157	1.56724	0.04109		1.67234	0.68033	1.67234	0.00505	1.67234	0.17216		1.65311	0.02519			1.71873	0.02835			1.65311	0.01674			1.65311	0.01488			1.63934	0.000558869	1.63934	0.02541			1.67645	0.70881	1.67645	0.67574
	1.57075	0.29126	1.57075	0.00146	1.56658	0.03999		1.67159	0.69889	1.67159	0.00959	1.67159	0.18048		1.65238	0.02336			1.71794	0.01417			1.65238	0.01302			1.65238	0.0144			1.63863	0.00062777	1.63863	0.02703			1.6757	0.73278	1.6757	0.69587
	1.57009	0.28742	1.57009	0.00169	1.56593	0.04016		1.67084	0.7189	1.67084	0.00387	1.67084	0.1808		1.65165	0.02428			1.71716	0.02977			1.65165	0.01861			1.65165	0.01496			1.63791	0.000459344	1.63791	0.02451			1.67495	0.76417	1.67495	0.71818
	1.56943	0.28317	1.56943	0.00134	1.56527	0.03967		1.6701	0.72618	1.6701	0.00808	1.6701	0.19392		1.65092	0.02055			1.71637	0.03047			1.65092	0.01728			1.65092	0.01511			1.63719	0.000704328	1.63719	0.0233			1.67421	0.78424	1.67421	0.73962
	1.56877	0.27485	1.56877	0.00146	1.56462	0.03993		1.66935	0.75344	1.66935	0.00707	1.66935	0.20192		1.6502	0.02189			1.71558	0.03047			1.6502	0.01498			1.6502	0.0158			1.63647	0.000643082	1.63647	0.0289			1.67346	0.80817	1.67346	0.76567
	1.56811	0.26899	1.56811	0.00131	1.56396	0.03884		1.66861	0.76616	1.66861	0.00555	1.66861	0.2112		1.64947	0.024			1.71479	0.03685			1.64947	0.01501			1.64947	0.01541			1.63576	0.000428721	1.63576	0.0246			1.67272	0.82866	1.67272	0.7843
	1.56746	0.26343	1.56746	0.00169	1.56331	0.03894		1.66786	0.7869	1.66786	0.01094	1.66786	0.20512		1.64874	0.02555			1.71401	0.0241			1.64874	0.01604			1.64874	0.01632			1.63504	0.000589492	1.63504	0.02598			1.67197	0.8535	1.67197	0.80492
	1.5668	0.25645	1.5668	0.00111	1.56266	0.03824		1.66712	0.803	1.66712	0.0069	1.66712	0.23328		1.64801	0.02815			1.71322	0.03898			1.64801	0.0171			1.64801	0.01503			1.63433	0.000704328	1.63433	0.02443			1.67123	0.86877	1.67123	0.82379
	1.56614	0.25429	1.56614	0.00134	1.56201	0.03728		1.66637	0.82191	1.66637	0.00522	1.66637	0.22144		1.64729	0.02442			1.71244	0.02977			1.64729	0.01722			1.64729	0.01666			1.63361	0.000482311	1.63361	0.02525			1.67048	0.89372	1.67048	0.84192
	1.56549	0.25026	1.56549	0.0015	1.56135	0.03709		1.66563	0.83622	1.66563	0.00286	1.66563	0.2464		1.64656	0.02336			1.71165	0.02622			1.64656	0.01662			1.64656	0.01652			1.6329	0.000620115	1.6329	0.02038			1.66974	0.9076	1.66974	0.86337
	1.56483	0.24105	1.56483	0.000574323	1.5607	0.03679		1.66489	0.84362	1.66489	0.00858	1.66489	0.21824		1.64584	0.02681			1.71087	0.03969			1.64584	0.01438			1.64584	0.01635			1.63219	0.000757918	1.63219	0.02078			1.669	0.92762	1.669	0.87762
	1.56418	0.23582	1.56418	0.00106	1.56005	0.03595		1.66415	0.86426	1.66415	0.0074	1.66415	0.24128		1.64511	0.02681			1.71009	0.02551			1.64511	0.01622			1.64511	0.01636			1.63148	0.000773229	1.63148	0.02176			1.66825	0.93946	1.66825	0.895
	1.56352	0.23123	1.56352	0.00137	1.5594	0.03738		1.66341	0.88062	1.66341	0.00303	1.66341	0.24672		1.64439	0.02815			1.70931	0.03402			1.64439	0.01749			1.64439	0.01745			1.63076	0.000451688	1.63076	0.02102			1.66751	0.9548	1.66751	0.9096
	1.56287	0.22422	1.56287	0.0015	1.55875	0.03598		1.66267	0.88859	1.66267	0.00892	1.66267	0.25088		1.64367	0.02843			1.70852	0.03402			1.64367	0.01574			1.64367	0.01727			1.63005	0.000512934	1.63005	0.01745			1.66677	0.96489	1.66677	0.9255
	1.56222	0.22209	1.56222	0.00165	1.5581	0.03587		1.66193	0.90651	1.66193	0.0069	1.66193	0.2512		1.64294	0.02794			1.70774	0.03827			1.64294	0.01616			1.64294	0.01808			1.62934	0.000849787	1.62934	0.02224			1.66603	0.97499	1.66603	0.93517
	1.56157	0.21377	1.56157	0.00103	1.55745	0.03464		1.66119	0.91396	1.66119	0.00269	1.66119	0.26656		1.64222	0.02386			1.70696	0.03827			1.64222	0.0187			1.64222	0.01869			1.62863	0.000727295	1.62863	0.01835			1.66529	0.98791	1.66529	0.94748
	1.56092	0.20803	1.56092	0.00178	1.5568	0.03533		1.66045	0.93429	1.66045	0.00488	1.66045	0.27008		1.6415	0.02646			1.70618	0.04323			1.6415	0.01622			1.6415	0.01819			1.62793	0.00041341	1.62793	0.01843			1.66455	0.99441	1.66455	0.95907
	1.56026	0.20359	1.56026	0.000974608	1.55616	0.03433		1.65972	0.936	1.65972	0.00892	1.65972	0.28352		1.64078	0.02498			1.70541	0.03118			1.64078	0.01719			1.64078	0.01888			1.62722	0.000597147	1.62722	0.02029			1.66382	0.99186	1.66382	0.96158
	1.55961	0.19967	1.55961	0.00118	1.55551	0.0337		1.65898	0.95519	1.65898	0.00791	1.65898	0.27232		1.64006	0.02414			1.70463	0.03331			1.64006	0.01791			1.64006	0.02097			1.62651	0.000597147	1.62651	0.02143			1.66308	0.99846	1.66308	0.97286
	1.55896	0.19359	1.55896	0.00103	1.55486	0.03339		1.65825	0.96276	1.65825	0.00538	1.65825	0.28896		1.63934	0.02576			1.70385	0.03118			1.63934	0.01785			1.63934	0.0191			1.6258	0.00082682	1.6258	0.01688			1.66234	1	1.66234	0.97676
	1.55831	0.18844	1.55831	0.00129	1.55422	0.03354		1.65751	0.96832	1.65751	0.00959	1.65751	0.29184		1.63863	0.02548			1.70308	0.03898			1.63863	0.01891			1.63863	0.01895			1.6251	0.000482311	1.6251	0.02078			1.66161	0.99774	1.66161	0.99194
	1.55767	0.18549	1.55767	0.000887589	1.55357	0.03353		1.65678	0.97898	1.65678	0.00286	1.65678	0.30784		1.63791	0.02935			1.7023	0.03827			1.63791	0.0174			1.63791	0.02047			1.62439	0.000681361	1.62439	0.01891			1.66087	0.98947	1.66087	0.99731
	1.55702	0.17945	1.55702	0.00174	1.55293	0.03283		1.65604	0.97754	1.65604	0.00471	1.65604	0.30208		1.63719	0.02505			1.70153	0.03969			1.63719	0.01828			1.63719	0.02063			1.62368	0.000467	1.62368	0.02127			1.66014	0.98353	1.66014	0.99097
	1.55637	0.17296	1.55637	0.00125	1.55228	0.03238		1.65531	0.98518	1.65531	0.00908	1.65531	0.32352		1.63647	0.02329			1.70075	0.02339			1.63647	0.02045			1.63647	0.02128			1.62298	0.000742606	1.62298	0.01859			1.6594	0.97711	1.6594	0.9951
	1.55572	0.17143	1.55572	0.00184	1.55164	0.03203		1.65458	0.99165	1.65458	0.00505	1.65458	0.31232		1.63576	0.02322			1.69998	0.04181			1.63576	0.01891			1.63576	0.02154			1.62228	0.000535902	1.62228	0.01875			1.65867	0.97048	1.65867	0.99489
	1.55508	0.169	1.55508	0.00117	1.551	0.03194		1.65384	0.9973	1.65384	0.00774	1.65384	0.32448		1.63504	0.02512			1.69921	0.0404			1.63504	0.01819			1.63504	0.02255			1.62157	0.000367475	1.62157	0.01924			1.65794	0.95743	1.65794	0.99463
	1.55443	0.16188	1.55443	0.00106	1.55035	0.03206		1.65311	0.99463	1.65311	0.00993	1.65311	0.3344		1.63433	0.0278			1.69843	0.03402			1.63433	0.01825			1.63433	0.02213			1.62087	0.000421066	1.62087	0.02013			1.65721	0.94813	1.65721	0.9928
	1.55378	0.1586	1.55378	0.00143	1.54971	0.03112		1.65238	0.99764	1.65238	0.00723	1.65238	0.33536		1.63361	0.02702			1.69766	0.03827			1.63361	0.01785			1.63361	0.02322			1.62017	0.000512934	1.62017	0.01891			1.65647	0.93359	1.65647	0.99843
	1.55314	0.15561	1.55314	0.00169	1.54907	0.03128		1.65165	1	1.65165	0.00538	1.65165	0.33536		1.6329	0.02794			1.69689	0.03473			1.6329	0.01949			1.6329	0.02393			1.61947	0.000267951	1.61947	0.01778			1.65574	0.92164	1.65574	1
	1.5525	0.15382	1.5525	0.0016	1.54843	0.03064		1.65092	0.98827	1.65092	0.00202	1.65092	0.33504		1.63219	0.02555			1.69612	0.0404			1.63219	0.01982			1.63219	0.02387			1.61876	0.000865098	1.61876	0.01559			1.65501	0.89991	1.65501	0.98864
	1.55185	0.1483	1.55185	0.00115	1.54779	0.03115		1.6502	0.99255	1.6502	0.00892	1.6502	0.34944		1.63148	0.02738			1.69535	0.0489			1.63148	0.02006			1.63148	0.02556			1.61806	0.000765574	1.61806	0.01851			1.65428	0.88824	1.65428	0.98755
	1.55121	0.14733	1.55121	0.0015	1.54715	0.02965		1.64947	0.98775	1.64947	0.01043	1.64947	0.35136		1.63076	0.02766			1.69459	0.03614			1.63076	0.02039			1.63076	0.02612			1.61736	0.000849787	1.61736	0.01469			1.65356	0.86636	1.65356	0.98715
	1.55056	0.14684	1.55056	0.000800571	1.54651	0.02976		1.64874	0.97801	1.64874	0.00555	1.64874	0.35808		1.63005	0.0254			1.69382	0.03685			1.63005	0.02021			1.63005	0.02536			1.61667	0.000689016	1.61667	0.0164			1.65283	0.84999	1.65283	0.97636
	1.54992	0.14308	1.54992	0.00153	1.54587	0.02936		1.64801	0.97321	1.64801	0.0037	1.64801	0.35968		1.62934	0.02899			1.69305	0.04252			1.62934	0.02121			1.62934	0.02641			1.61597	0.000551213	1.61597	0.01486			1.6521	0.83553	1.6521	0.97513
	1.54928	0.14218	1.54928	0.00169	1.54523	0.02895		1.64729	0.96602	1.64729	0.00538	1.64729	0.36		1.62863	0.02935			1.69228	0.04181			1.62863	0.02039			1.62863	0.02742			1.61527	0.000566525	1.61527	0.01607			1.65137	0.81987	1.65137	0.97352
	1.54864	0.13819	1.54864	0.00139	1.54459	0.03018		1.64656	0.959	1.64656	0.00471	1.64656	0.35936		1.62793	0.02632			1.69152	0.05032			1.62793	0.02151			1.62793	0.02661			1.61457	0.000489967	1.61457	0.01258			1.65065	0.79671	1.65065	0.96564
	1.548	0.13532	1.548	0.00195	1.54395	0.02857		1.64584	0.95344	1.64584	0.00959	1.64584	0.3648		1.62722	0.02674			1.69075	0.04181			1.62722	0.02272			1.62722	0.0281			1.61387	0.000895721	1.61387	0.01315			1.64992	0.77682	1.64992	0.96033
	1.54736	0.13323	1.54736	0.0016	1.54332	0.02799		1.64511	0.94039	1.64511	0.00774	1.64511	0.36928		1.62651	0.0266			1.68999	0.04181			1.62651	0.02308			1.62651	0.02895			1.61318	0.000336852	1.61318	0.01291			1.6492	0.76355	1.6492	0.95782
	1.54672	0.13192	1.54672	0.0016	1.54268	0.02862		1.64439	0.92585	1.64439	0.00757	1.64439	0.36256		1.6258	0.02562			1.68923	0.04181			1.6258	0.02299			1.6258	0.02985			1.61248	0.00062777	1.61248	0.01396			1.64847	0.73933	1.64847	0.95069
	1.54608	0.12614	1.54608	0.00118	1.54205	0.02734		1.64367	0.91661	1.64367	0.01262	1.64367	0.35776		1.6251	0.02449			1.68846	0.04819			1.6251	0.02069			1.6251	0.03118			1.61179	0.000643082	1.61179	0.01794			1.64775	0.72676	1.64775	0.94777
	1.54544	0.12774	1.54544	0.0012	1.54141	0.028		1.64294	0.90486	1.64294	0.00993	1.64294	0.38496		1.62439	0.02709			1.6877	0.05174			1.62439	0.02305			1.62439	0.03125			1.61109	0.000474656	1.61109	0.01429			1.64703	0.70125	1.64703	0.94309
	1.5448	0.1205	1.5448	0.00125	1.54077	0.02753		1.64222	0.89117	1.64222	0.00808	1.64222	0.3728		1.62368	0.02681			1.68694	0.04252			1.62368	0.02438			1.62368	0.03256			1.6104	0.000528246	1.6104	0.01632			1.6463	0.68914	1.6463	0.93327
	1.54417	0.12103	1.54417	0.00139	1.54014	0.0278		1.6415	0.87918	1.6415	0.00202	1.6415	0.36288		1.62298	0.02407			1.68618	0.0567			1.62298	0.02492			1.62298	0.03336			1.60971	0.000168426	1.60971	0.01567			1.64558	0.67073	1.64558	0.9338
	1.54353	0.1173	1.54353	0.00146	1.53951	0.0275		1.64078	0.85861	1.64078	0.00959	1.64078	0.36992		1.62228	0.02533			1.68542	0.04819			1.62228	0.02523			1.62228	0.03355			1.60901	0.000444033	1.60901	0.01534			1.64486	0.65068	1.64486	0.92698
	1.54289	0.11483	1.54289	0.00124	1.53887	0.02672		1.64006	0.85594	1.64006	0.00522	1.64006	0.38176		1.62157	0.02801			1.68466	0.05811			1.62157	0.02541			1.62157	0.03441			1.60832	0.000482311	1.60832	0.01494			1.64414	0.63377	1.64414	0.92364
	1.54226	0.11274	1.54226	0.00158	1.53824	0.02694		1.63934	0.83586	1.63934	0.00336	1.63934	0.35712		1.62087	0.02238			1.6839	0.05386			1.62087	0.02692			1.62087	0.03674			1.60763	0.00052059	1.60763	0.01307			1.64342	0.61437	1.64342	0.91976
	1.54162	0.1092	1.54162	0.0011	1.53761	0.0267		1.63863	0.81376	1.63863	0.00656	1.63863	0.36064		1.62017	0.0228			1.68314	0.04678			1.62017	0.02532			1.62017	0.03621			1.60694	0.000696672	1.60694	0.01063			1.6427	0.59804	1.6427	0.91252
	1.54099	0.10998	1.54099	0.000817975	1.53698	0.02631		1.63791	0.79813	1.63791	0.00488	1.63791	0.36416		1.61947	0.02245			1.68239	0.06237			1.61947	0.02677			1.61947	0.03801			1.60625	0.00101	1.60625	0.01583			1.64198	0.58464	1.64198	0.90354
	1.54035	0.10413	1.54035	0.000713552	1.53635	0.02624		1.63719	0.7882	1.63719	0.00471	1.63719	0.36		1.61876	0.02702			1.68163	0.05245			1.61876	0.02598			1.61876	0.03998			1.60556	0.000459344	1.60556	0.0121			1.64126	0.56497	1.64126	0.8972
	1.53972	0.10424	1.53972	0.00134	1.53572	0.02526		1.63647	0.76562	1.63647	0.01043	1.63647	0.35744		1.61806	0.02357			1.68087	0.0652			1.61806	0.0245			1.61806	0.04047			1.60487	0.000405754	1.60487	0.01526			1.64055	0.54769	1.64055	0.88818
	1.53908	0.10256	1.53908	0.00144	1.53509	0.02512		1.63576	0.75245	1.63576	0.00505	1.63576	0.36256		1.61736	0.02646			1.68012	0.06662			1.61736	0.02701			1.61736	0.04223			1.60418	0.000390443	1.60418	0.0121			1.63983	0.53456	1.63983	0.88225
	1.53845	0.0976	1.53845	0.000783167	1.53446	0.02555		1.63504	0.73897	1.63504	0.00774	1.63504	0.36768		1.61667	0.02569			1.67936	0.05953			1.61667	0.02819			1.61667	0.04344			1.60349	0.000727295	1.60349	0.01307			1.63911	0.51638	1.63911	0.87729
	1.53782	0.09726	1.53782	0.000922397	1.53383	0.02556		1.63433	0.72095	1.63433	0.0069	1.63433	0.352		1.61597	0.02745			1.67861	0.06733			1.61597	0.03045			1.61597	0.04442			1.60281	0.000390443	1.60281	0.01429			1.6384	0.50531	1.6384	0.87405
	1.53719	0.09465	1.53719	0.00111	1.5332	0.02501		1.63361	0.70627	1.63361	0.0074	1.63361	0.35552		1.61527	0.02752			1.67786	0.05315			1.61527	0.02849			1.61527	0.04576			1.60212	0.000604803	1.60212	0.01218			1.63768	0.48507	1.63768	0.86088
	1.53656	0.09353	1.53656	0.000887589	1.53257	0.02516		1.6329	0.68991	1.6329	0.00908	1.6329	0.3552		1.61457	0.02505			1.6771	0.06662			1.61457	0.02831			1.61457	0.04747			1.60144	0.000505279	1.60144	0.01072			1.63697	0.47413	1.63697	0.85789
	1.53592	0.09334	1.53592	0.00111	1.53194	0.02468		1.63219	0.67069	1.63219	0.00824	1.63219	0.34816		1.61387	0.02196			1.67635	0.06875			1.61387	0.03091			1.61387	0.04882			1.60075	0.000283262	1.60075	0.01201			1.63626	0.4643	1.63626	0.85983
	1.53529	0.08876	1.53529	0.0012	1.53132	0.02496		1.63148	0.65912	1.63148	0.01026	1.63148	0.34304		1.61318	0.02618			1.6756	0.06733			1.61318	0.03169			1.61318	0.05			1.60006	0.000796197	1.60006	0.01218			1.63554	0.44847	1.63554	0.85204
	1.53466	0.0867	1.53466	0.00146	1.53069	0.02424		1.63076	0.64274	1.63076	0.00437	1.63076	0.34656		1.61248	0.024			1.67485	0.06804			1.61248	0.03371			1.61248	0.05062			1.59938	0.000780885	1.59938	0.01055			1.63483	0.4352	1.63483	0.84427
	1.53404	0.08764	1.53404	0.00124	1.53006	0.02412		1.63005	0.6286	1.63005	0.0037	1.63005	0.32448		1.61179	0.02069			1.6741	0.073			1.61179	0.03402			1.61179	0.05324			1.5987	0.00041341	1.5987	0.01226			1.63412	0.42491	1.63412	0.84249
	1.53341	0.08417	1.53341	0.00134	1.52944	0.02427		1.62934	0.61616	1.62934	0.00875	1.62934	0.33344		1.61109	0.02456			1.67335	0.06591			1.61109	0.03438			1.61109	0.05376			1.59801	0.000949311	1.59801	0.01388			1.63341	0.41097	1.63341	0.83711
	1.53278	0.08174	1.53278	0.000852782	1.52881	0.02404		1.62863	0.59311	1.62863	0.01009	1.62863	0.3232		1.6104	0.02583			1.6726	0.0652			1.6104	0.03643			1.6104	0.05575			1.59733	0.000528246	1.59733	0.01112			1.6327	0.40061	1.6327	0.83339
	1.53215	0.07857	1.53215	0.000643937	1.52819	0.02384		1.62793	0.575	1.62793	0.00791	1.62793	0.3504		1.60971	0.02182			1.67185	0.08363			1.60971	0.03553			1.60971	0.05851			1.59665	0.000918688	1.59665	0.01315			1.63199	0.39107	1.63199	0.8306
	1.53152	0.07935	1.53152	0.0015	1.52756	0.02327		1.62722	0.5628	1.62722	0.0037	1.62722	0.31264		1.60901	0.02442			1.67111	0.08575			1.60901	0.03704			1.60901	0.0595			1.59597	0.000382787	1.59597	0.01047			1.63128	0.38424	1.63128	0.82797
	1.5309	0.07409	1.5309	0.000887589	1.52694	0.02347		1.62651	0.54908	1.62651	0.01127	1.62651	0.32512		1.60832	0.02182			1.67036	0.073			1.60832	0.03725			1.60832	0.06164			1.59529	0.000558869	1.59529	0.00625			1.63057	0.37248	1.63057	0.83159
	1.53027	0.07585	1.53027	0.0015	1.52632	0.02308		1.6258	0.53816	1.6258	0.00656	1.6258	0.30496		1.60763	0.02372			1.66961	0.0893			1.60763	0.0403			1.60763	0.0644			1.59461	0.000398098	1.59461	0.00779			1.62986	0.37146	1.62986	0.82517
	1.52965	0.076	1.52965	0.00146	1.5257	0.02362		1.6251	0.51712	1.6251	0.00572	1.6251	0.30848		1.60694	0.02076			1.66887	0.08079			1.60694	0.04091			1.60694	0.06534			1.59393	0.000918688	1.59393	0.00804			1.62916	0.36215	1.62916	0.82747
	1.52902	0.07331	1.52902	0.00117	1.52507	0.0234		1.62439	0.50716	1.62439	0.00353	1.62439	0.2992		1.60625	0.0278			1.66812	0.08788			1.60625	0.0406			1.60625	0.0666			1.59325	0.000604803	1.59325	0.00909			1.62845	0.34643	1.62845	0.82165
	1.5284	0.07081	1.5284	0.0011	1.52445	0.02212		1.62368	0.4931	1.62368	0.00808	1.62368	0.30304		1.60556	0.02597			1.66738	0.06591			1.60556	0.04021			1.60556	0.06861			1.59257	0.000604803	1.59257	0.01291			1.62774	0.33899	1.62774	0.81674
	1.52777	0.06932	1.52777	0.00143	1.52383	0.02174		1.62298	0.47645	1.62298	0.00555	1.62298	0.28544		1.60487	0.02935			1.66664	0.08221			1.60487	0.04438			1.60487	0.07019			1.59189	0.000344508	1.59189	0.00852			1.62704	0.33008	1.62704	0.81222
	1.52715	0.06794	1.52715	0.00171	1.52321	0.02221		1.62228	0.46966	1.62228	0.0032	1.62228	0.29408		1.60418	0.02118			1.6659	0.09284			1.60418	0.04544			1.60418	0.07297			1.59122	0.000765574	1.59122	0.01072			1.62633	0.32659	1.62633	0.8075
	1.52653	0.06577	1.52653	0.000713552	1.52259	0.02174		1.62157	0.45018	1.62157	0.00824	1.62157	0.29824		1.60349	0.02576			1.66515	0.10206			1.60349	0.04362			1.60349	0.075			1.59054	0.000275607	1.59054	0.0082			1.62563	0.31296	1.62563	0.8009
	1.5259	0.06506	1.5259	0.000626534	1.52197	0.02183		1.62087	0.43966	1.62087	0.01127	1.62087	0.29984		1.60281	0.01851			1.66441	0.08505			1.60281	0.04628			1.60281	0.07788			1.58986	0.000888065	1.58986	0.00722			1.62492	0.30798	1.62492	0.79562
	1.52528	0.06417	1.52528	0.00171	1.52135	0.02194		1.62017	0.42777	1.62017	0.00454	1.62017	0.28736		1.60212	0.02182			1.66367	0.09922			1.60255	0.04858			1.60212	0.07845			1.58919	0.000643082	1.58919	0.01096			1.62422	0.29987	1.62422	0.79662
	1.52466	0.0607	1.52466	0.00113	1.52073	0.02135		1.61947	0.41214	1.61947	0.00791	1.61947	0.28608		1.60144	0.02533			1.66293	0.0978			1.60144	0.04677			1.60144	0.0814			1.58851	0.000612459	1.58851	0.00998			1.62352	0.2892	1.62352	0.7833
	1.52404	0.06257	1.52404	0.00151	1.52012	0.02078		1.61876	0.40048	1.61876	0.00808	1.61876	0.26336		1.60075	0.02688			1.66219	0.09709			1.60075	0.05094			1.60075	0.08179			1.58784	0.000673705	1.58784	0.00925			1.62282	0.28433	1.62282	0.78213
	1.52342	0.05999	1.52342	0.00113	1.5195	0.02089		1.61806	0.39372	1.61806	0.00723	1.61806	0.26784		1.60006	0.02576			1.66145	0.10206			1.60006	0.05396			1.60006	0.08307			1.58716	0.000382787	1.58716	0.00755			1.62212	0.27513	1.62212	0.77871
	1.5228	0.05682	1.5228	0.000696149	1.51888	0.02124		1.61736	0.37655	1.61736	0.00656	1.61736	0.2704		1.59938	0.02322			1.66072	0.09639			1.59938	0.05202			1.59938	0.08512			1.58649	0.00062777	1.58649	0.00974			1.62141	0.26923	1.62141	0.77018
	1.52218	0.0566	1.52218	0.000696149	1.51827	0.02043		1.61667	0.36681	1.61667	0.00908	1.61667	0.2512		1.5987	0.02224			1.65998	0.09426			1.5987	0.05604			1.5987	0.08637			1.58582	0.00098759	1.58582	0.00958			1.62071	0.2608	1.62071	0.76339
	1.52156	0.05518	1.52156	0.00132	1.51765	0.02075		1.61597	0.357	1.61597	0.00488	1.61597	0.24288		1.59801	0.02259			1.65924	0.09497			1.59801	0.05716			1.59801	0.08853			1.58515	0.00057418	1.58515	0.01063			1.62002	0.25197	1.62002	0.75914
	1.52094	0.05473	1.52094	0.00141	1.51703	0.02106		1.61527	0.3444	1.61527	0.00875	1.61527	0.2656		1.59733	0.01963			1.65851	0.11906			1.59733	0.05982			1.59733	0.09012			1.58447	0.000995246	1.58447	0.01153			1.61932	0.249	1.61932	0.75453
	1.52032	0.05566	1.52032	0.00074836	1.51642	0.02017		1.61457	0.33728	1.61457	0.00723	1.61457	0.24224		1.59665	0.02386			1.65777	0.10773			1.59665	0.06115			1.59665	0.09127			1.5838	0.000719639	1.5838	0.0052			1.61862	0.24088	1.61862	0.74757
	1.51971	0.05301	1.51971	0.00118	1.51581	0.02062		1.61387	0.326	1.61387	0.00824	1.61387	0.25248		1.59597	0.02343			1.65704	0.11127			1.59597	0.06196			1.59597	0.09356			1.58313	0.000796197	1.58313	0.00934			1.61792	0.23209	1.61792	0.74073
	1.51909	0.05037	1.51909	0.000783167	1.51519	0.02035		1.61318	0.31595	1.61318	0.00269	1.61318	0.2288		1.59529	0.02308			1.6563	0.11836			1.59529	0.06462			1.59529	0.0949			1.58246	0.000650738	1.58246	0.01007			1.61722	0.2281	1.61722	0.73414
	1.51847	0.05037	1.51847	0.0012	1.51458	0.01976		1.61248	0.30723	1.61248	0.00824	1.61248	0.23904		1.59461	0.02315			1.65557	0.11836			1.59461	0.0677			1.59461	0.09697			1.58179	0.000895721	1.58179	0.00617			1.61653	0.22122	1.61653	0.72668
	1.51786	0.05033	1.51786	0.0015	1.51397	0.01938		1.61179	0.30182	1.61179	0.00791	1.61179	0.2336		1.59393	0.02379			1.65484	0.11552			1.59393	0.06852			1.59393	0.09852			1.58113	0.000872754	1.58113	0.00966			1.61583	0.2162	1.61583	0.72074
	1.51724	0.04917	1.51724	0.000643937	1.51335	0.01919		1.61109	0.29181	1.61109	0.00555	1.61109	0.23296		1.59325	0.01928			1.65411	0.11906			1.59325	0.07003			1.59325	0.09781			1.58046	0.000482311	1.58046	0.00804			1.61514	0.21021	1.61514	0.71952
	1.51663	0.04697	1.51663	0.000992012	1.51274	0.01926		1.6104	0.28569	1.6104	0.00808	1.6104	0.23488		1.59257	0.01865			1.65337	0.1141			1.59257	0.07093			1.59257	0.09774			1.57979	0.000558869	1.57979	0.00763			1.61444	0.20267	1.61444	0.70666
	1.51601	0.04693	1.51601	0.00131	1.51213	0.01923		1.60971	0.27562	1.60971	0.00757	1.60971	0.21632		1.59189	0.02013			1.65264	0.11765			1.59189	0.07468			1.59189	0.10042			1.57912	0.000696672	1.57912	0.0112			1.61375	0.20078	1.61375	0.7091
	1.5154	0.04447	1.5154	0.00151	1.51152	0.01915		1.60901	0.26923	1.60901	0.00808	1.60901	0.22304		1.59122	0.01844			1.65191	0.11339			1.59122	0.0797			1.59122	0.10194			1.57846	0.000834475	1.57846	0.01234			1.61305	0.1939	1.61305	0.69525
	1.51478	0.04391	1.51478	0.00183	1.51091	0.01865		1.60832	0.26266	1.60832	0.00421	1.60832	0.23392		1.59054	0.02118			1.65118	0.10702			1.59054	0.07951			1.59054	0.10309			1.57779	0.000995246	1.57779	0.00674			1.61236	0.18809	1.61236	0.69366
	1.51417	0.04085	1.51417	0.000730956	1.5103	0.01895		1.60763	0.25517	1.60763	0.01077	1.60763	0.2176		1.58986	0.0235			1.65045	0.10631			1.58986	0.08036			1.58986	0.10515			1.57713	0.000467	1.57713	0.00844			1.61167	0.1851	1.61167	0.69137
	1.51356	0.04253	1.51356	0.000678745	1.50969	0.01849		1.60694	0.24933	1.60694	0.00707	1.60694	0.21856		1.58919	0.01865			1.64973	0.12332			1.58919	0.0838			1.58919	0.1034			1.57646	0.000964623	1.57646	0.00787			1.61098	0.18044	1.61098	0.68466
	1.51295	0.04208	1.51295	0.00137	1.50908	0.01818		1.60625	0.24481	1.60625	0.00841	1.60625	0.20544		1.58851	0.02224			1.649	0.12899			1.58851	0.08806			1.58851	0.10497			1.5758	0.000497623	1.5758	0.00966			1.61029	0.17793	1.61029	0.68343
	1.51234	0.04111	1.51234	0.000852782	1.50847	0.01831		1.60556	0.23542	1.60556	0.00555	1.60556	0.21312		1.58784	0.02196			1.64827	0.12828			1.58784	0.08794			1.58784	0.10477			1.57513	0.000543557	1.57513	0.0095			1.6096	0.17126	1.6096	0.67094
	1.51172	0.03992	1.51172	0.00129	1.50786	0.01819		1.60487	0.22923	1.60487	0.00269	1.60487	0.20448		1.58716	0.01921			1.64755	0.13182			1.58716	0.09069			1.58716	0.10456			1.57447	0.000704328	1.57447	0.00836			1.60891	0.16671	1.60891	0.66996
	1.51111	0.03973	1.51111	0.0011	1.50726	0.01715		1.60418	0.22509	1.60418	0.00791	1.60418	0.21888		1.58649	0.01738			1.64682	0.12686			1.58649	0.09528			1.58649	0.10455			1.57381	0.000398098	1.57381	0.00714			1.60822	0.16397	1.60822	0.66758
	1.5105	0.03697	1.5105	0.00127	1.50665	0.01757		1.60349	0.21566	1.60349	0.00421	1.60349	0.20096		1.58582	0.01956			1.6461	0.13182			1.58582	0.0958			1.58582	0.10344			1.57315	0.000244984	1.57315	0.00747			1.60753	0.16079	1.60753	0.66028
	1.5099	0.03705	1.5099	0.00124	1.50604	0.01816		1.60281	0.21291	1.60281	0.00538	1.60281	0.21152		1.58515	0.02343			1.64537	0.11623			1.58515	0.10027			1.58515	0.10451			1.57248	0.000581836	1.57248	0.01047			1.60684	0.15743	1.60684	0.65958
	1.50929	0.036	1.50929	0.00131	1.50544	0.01773		1.60212	0.20592	1.60212	0.00639	1.60212	0.19584		1.58447	0.01851			1.64465	0.12899			1.58447	0.10719			1.58447	0.10418			1.57182	0.000834475	1.57182	0.00804			1.60615	0.15367	1.60615	0.65208
	1.50868	0.03634	1.50868	0.00074836	1.50483	0.01699		1.60144	0.20083	1.60144	0.00707	1.60144	0.19808		1.5838	0.02132			1.64393	0.11623			1.5838	0.10737			1.5838	0.10483			1.57116	0.000888065	1.57116	0.01007			1.60547	0.14812	1.60547	0.64755
	1.50807	0.03503	1.50807	0.00151	1.50423	0.01725		1.60075	0.19625	1.60075	0.01026	1.60075	0.20224		1.58313	0.01956			1.6432	0.12544			1.58313	0.11196			1.58313	0.10238			1.5705	0.000558869	1.5705	0.00828			1.60478	0.14407	1.60478	0.64175
	1.50746	0.03384	1.50746	0.00125	1.50362	0.01617		1.60006	0.18892	1.60006	0.00858	1.60006	0.19584		1.58246	0.0171			1.64248	0.12403			1.58246	0.11435			1.58246	0.10177			1.56984	0.000650738	1.56984	0.00641			1.6041	0.13981	1.6041	0.63603
	1.50686	0.03287	1.50686	0.000974608	1.50302	0.0169		1.59938	0.18693	1.59938	0.00589	1.59938	0.20064		1.58179	0.01809			1.64176	0.13111			1.58179	0.1193			1.58179	0.10139			1.56919	0.000535902	1.56919	0.00633			1.60341	0.13809	1.60341	0.63244
	1.50625	0.03302	1.50625	0.00129	1.50242	0.01724		1.5987	0.17953	1.5987	0.00959	1.5987	0.18944		1.58113	0.01513			1.64104	0.12403			1.58113	0.12124			1.58113	0.101			1.56853	0.000505279	1.56853	0.00974			1.60273	0.13318	1.60273	0.62798
	1.50564	0.03242	1.50564	0.00162	1.50181	0.01742		1.59801	0.1743	1.59801	0.00572	1.59801	0.19744		1.58046	0.019			1.64032	0.12544			1.58046	0.12888			1.58046	0.09957			1.56787	0.000673705	1.56787	0.00755			1.60204	0.13295	1.60204	0.62256
	1.50504	0.03097	1.50504	0.000870186	1.50121	0.01637		1.59733	0.17151	1.59733	0.00673	1.59733	0.18432		1.57979	0.01914			1.6396	0.1297			1.57979	0.13063			1.57979	0.09837			1.56721	0.000444033	1.56721	0.00625			1.60136	0.12795	1.60136	0.62198
	1.50443	0.03011	1.50443	0.00144	1.50061	0.01649		1.59665	0.16747	1.59665	0.00723	1.59665	0.18624		1.57912	0.01745			1.63888	0.12828			1.57912	0.13335			1.57912	0.09781			1.56656	0.000535902	1.56656	0.00658			1.60068	0.12423	1.60068	0.6149
	1.50383	0.03074	1.50383	0.00148	1.50001	0.0167		1.59597	0.1622	1.59597	0.00824	1.59597	0.18784		1.57846	0.01858			1.63816	0.13678			1.57846	0.13806			1.57846	0.09465			1.5659	0.000750262	1.5659	0.00885			1.59999	0.12232	1.59999	0.61245
	1.50322	0.0282	1.50322	0.000817975	1.49941	0.01611		1.59529	0.15813	1.59529	0.00875	1.59529	0.18304		1.57779	0.01816			1.63745	0.12828			1.57779	0.14344			1.57779	0.09281			1.56525	0.000895721	1.56525	0.00398			1.59931	0.11958	1.59931	0.60534
	1.50262	0.02675	1.50262	0.00139	1.49881	0.01601		1.59461	0.15622	1.59461	0.00791	1.59461	0.20736		1.57713	0.01752			1.63673	0.13466			1.57713	0.14984			1.57713	0.09205			1.56459	0.000757918	1.56459	0.01201			1.59863	0.11638	1.59863	0.60011
	1.50202	0.02742	1.50202	0.00124	1.49821	0.01615		1.59393	0.15045	1.59393	0.0074	1.59393	0.18752		1.57646	0.01823			1.63601	0.13182			1.57646	0.15157			1.57646	0.09117			1.56394	0.000543557	1.56394	0.00706			1.59795	0.11241	1.59795	0.59633
	1.50141	0.02653	1.50141	0.000643937	1.49761	0.01571		1.59325	0.14742	1.59325	0.01279	1.59325	0.17792		1.5758	0.01414			1.6353	0.12828			1.5758	0.15858			1.5758	0.08898			1.56328	0.000597147	1.56328	0.00877			1.59727	0.10927	1.59727	0.59128
	1.50081	0.02597	1.50081	0.000939801	1.49701	0.01553		1.59257	0.1447	1.59257	0.00707	1.59257	0.17344		1.57513	0.01619			1.63458	0.12615			1.57513	0.16211			1.57513	0.08835			1.56263	0.000581836	1.56263	0.01136			1.59659	0.10871	1.59659	0.58867
	1.50021	0.02686	1.50021	0.000922397	1.49641	0.01591		1.59189	0.13962	1.59189	0.00892	1.59189	0.18272		1.57447	0.01985			1.63387	0.13962			1.57447	0.16498			1.57447	0.08801			1.56198	0.000551213	1.56198	0.01161			1.59591	0.1051	1.59591	0.58474
	1.49961	0.02556	1.49961	0.00103	1.49581	0.0152		1.59122	0.13628	1.59122	0.00488	1.59122	0.1808		1.57381	0.01513			1.63316	0.1382			1.57381	0.16791			1.57381	0.08572			1.56133	0.000375131	1.56133	0.01104			1.59523	0.10217	1.59523	0.57762
	1.49901	0.02455	1.49901	0.00074836	1.49521	0.01556		1.59054	0.13179	1.59054	0.00639	1.59054	0.17152		1.57315	0.0133			1.63244	0.11765			1.57315	0.17498			1.57315	0.08335			1.56068	0.000780885	1.56068	0.00674			1.59456	0.09994	1.59456	0.57479
	1.49841	0.02119	1.49841	0.000678745	1.49462	0.01493		1.58986	0.12758	1.58986	0.00908	1.58986	0.17504		1.57248	0.01569			1.63173	0.1304			1.57248	0.17821			1.57248	0.08201			1.56002	0.000719639	1.56002	0.00536			1.59388	0.09677	1.59388	0.56687
	1.49781	0.0216	1.49781	0.000835378	1.49402	0.01476		1.58919	0.12489	1.58919	0.00808	1.58919	0.17856		1.57182	0.0126			1.63102	0.12686			1.57182	0.1883			1.57182	0.07949			1.55937	0.000711984	1.55937	0.00836			1.5932	0.09458	1.5932	0.56679
	1.49721	0.02197	1.49721	0.000887589	1.49342	0.01463		1.58851	0.12014	1.58851	0.00488	1.58851	0.16672		1.57116	0.01506			1.63031	0.11481			1.57116	0.18764			1.57116	0.07897			1.55872	0.000382787	1.55872	0.00869			1.59253	0.09274	1.59253	0.55847
	1.49661	0.02026	1.49661	0.00060913	1.49283	0.01503		1.58784	0.11784	1.58784	0.00791	1.58784	0.17248		1.5705	0.01773			1.6296	0.11765			1.5705	0.1925			1.5705	0.07825			1.55808	0.000780885	1.55808	0.00852			1.59185	0.09082	1.59185	0.55641
	1.49601	0.02149	1.49601	0.000835378	1.49223	0.01427		1.58716	0.11512	1.58716	0.00555	1.58716	0.1712		1.56984	0.01668			1.62889	0.13466			1.56984	0.19755			1.56984	0.07582			1.55743	0.000681361	1.55743	0.00438			1.59118	0.08893	1.59118	0.55306
	1.49541	0.01955	1.49541	0.00139	1.49164	0.01507		1.58649	0.1146	1.58649	0.00959	1.58649	0.16992		1.56919	0.0152			1.62818	0.12473			1.56919	0.20697			1.56919	0.07598			1.55678	0.000811508	1.55678	0.00674			1.5905	0.08632	1.5905	0.54862
	1.49482	0.0219	1.49482	0.00111	1.49104	0.01389		1.58582	0.1082	1.58582	0.00723	1.58582	0.1648		1.56853	0.01633			1.62747	0.12686			1.56853	0.20936			1.56853	0.07339			1.55613	0.000405754	1.55613	0.00666			1.58983	0.08465	1.58983	0.54556
	1.49422	0.02011	1.49422	0.00111	1.49045	0.01401		1.58515	0.10637	1.58515	0.00925	1.58515	0.17568		1.56787	0.0164			1.62676	0.11836			1.56787	0.21486			1.56787	0.07109			1.55548	0.000719639	1.55548	0.01031			1.58916	0.08131	1.58916	0.54501
	1.49362	0.021	1.49362	0.00164	1.48985	0.01419		1.58447	0.10309	1.58447	0.00589	1.58447	0.16288		1.56721	0.01443			1.62606	0.12473			1.56721	0.21924			1.56721	0.07105			1.55484	0.000689016	1.55484	0.00528			1.58849	0.07959	1.58849	0.54025
	1.49303	0.01884	1.49303	0.0015	1.48926	0.01413		1.5838	0.10226	1.5838	0.00522	1.5838	0.16544		1.56656	0.01288			1.62535	0.11694			1.56656	0.22235			1.56656	0.0688			1.55419	0.00082682	1.55419	0.00682			1.58781	0.07809	1.58781	0.53502
	1.49243	0.01858	1.49243	0.00101	1.48867	0.01351		1.58313	0.09741	1.58313	0.00858	1.58313	0.1552		1.5659	0.01119			1.62464	0.12757			1.5659	0.22743			1.5659	0.06651			1.55355	0.000727295	1.55355	0.00593			1.58714	0.07686	1.58714	0.53148
	1.49184	0.01843	1.49184	0.00103	1.48808	0.01382		1.58246	0.09642	1.58246	0.00942	1.58246	0.1664		1.56525	0.01717			1.62394	0.12403			1.56525	0.23199			1.56525	0.0649			1.5529	0.000719639	1.5529	0.00893			1.58647	0.07292	1.58647	0.52955
	1.49124	0.01746	1.49124	0.000922397	1.48749	0.01376		1.58179	0.09228	1.58179	0.00622	1.58179	0.16064		1.56459	0.01358			1.62323	0.11977			1.56459	0.23697			1.56459	0.064			1.55226	0.000834475	1.55226	0.00576			1.5858	0.07344	1.5858	0.52568
	1.49065	0.01638	1.49065	0.000904993	1.48689	0.01264		1.58113	0.0916	1.58113	0.00757	1.58113	0.16448		1.56394	0.01471			1.62253	0.13749			1.56394	0.24431			1.56394	0.06335			1.55161	0.000857443	1.55161	0.00893			1.58513	0.07088	1.58513	0.52464
	1.49006	0.01772	1.49006	0.0012	1.4863	0.01328		1.58046	0.09079	1.58046	0.00606	1.58046	0.16864		1.56328	0.01161			1.62183	0.13466			1.56328	0.24736			1.56328	0.06255			1.55097	0.000336852	1.55097	0.00528			1.58446	0.06949	1.58446	0.5228
	1.48946	0.01537	1.48946	0.000626534	1.48571	0.01321		1.57979	0.08831	1.57979	0.0106	1.57979	0.16736		1.56263	0.01992			1.62112	0.13395			1.56263	0.25446			1.56263	0.0612			1.55033	0.000811508	1.55033	0.00609			1.5838	0.06779	1.5838	0.51526
	1.48887	0.01489	1.48887	0.000243652	1.48512	0.01304		1.57912	0.08417	1.57912	0.0069	1.57912	0.1632		1.56198	0.01619			1.62042	0.11977			1.56198	0.25951			1.56198	0.05887			1.54968	0.000727295	1.54968	0.00747			1.58313	0.06712	1.58313	0.51469
	1.48828	0.0144	1.48828	0.00101	1.48454	0.01258		1.57846	0.08195	1.57846	0.00639	1.57846	0.16672		1.56133	0.0126			1.61972	0.12899			1.56133	0.26341			1.56133	0.05825			1.54904	0.000956967	1.54904	0.00706			1.58246	0.06367	1.58246	0.51284
	1.48769	0.01653	1.48769	0.00132	1.48395	0.01191		1.57779	0.082	1.57779	0.00555	1.57779	0.16416		1.56068	0.01675			1.61902	0.12544			1.56068	0.26697			1.56068	0.05578			1.5484	0.000566525	1.5484	0.0086			1.58179	0.06548	1.58179	0.51185
	1.4871	0.01444	1.4871	0.000817975	1.48336	0.01193		1.57713	0.0789	1.57713	0.00858	1.57713	0.1616		1.56002	0.01851			1.61832	0.12119			1.56002	0.27316			1.56002	0.05446			1.54776	0.000558869	1.54776	0.00511			1.58113	0.06101	1.58113	0.50893
	1.48651	0.01455	1.48651	0.000922397	1.48277	0.01243		1.57646	0.07698	1.57646	0.0069	1.57646	0.1632		1.55937	0.0121			1.61762	0.13891			1.55937	0.27558			1.55937	0.05459			1.54712	0.000849787	1.54712	0.00917			1.58046	0.06189	1.58046	0.50683
	1.48592	0.01448	1.48592	0.00134	1.48218	0.01261		1.5758	0.07415	1.5758	0.00151	1.5758	0.1648		1.55872	0.01626			1.61692	0.12686			1.55872	0.27899			1.55872	0.05304			1.54648	0.000673705	1.54648	0.0056			1.5798	0.05962	1.5798	0.50583
	1.48533	0.01324	1.48533	0.000783167	1.4816	0.01157		1.57513	0.07382	1.57513	0.00824	1.57513	0.1728		1.55808	0.01253			1.61622	0.12261			1.55808	0.28836			1.55808	0.05172			1.54584	0.000681361	1.54584	0.00755			1.57913	0.05806	1.57913	0.50005
	1.48474	0.01231	1.48474	0.000626534	1.48101	0.01179		1.57447	0.07138	1.57447	0.00639	1.57447	0.16576		1.55743	0.01168			1.61552	0.12332			1.55743	0.28688			1.55743	0.0512			1.5452	0.000727295	1.5452	0.00982			1.57847	0.05767	1.57847	0.50373
	1.48415	0.01418	1.48415	0.00104	1.48043	0.01135		1.57381	0.06937	1.57381	0.00707	1.57381	0.15104		1.55678	0.01288			1.61482	0.12686			1.55678	0.29328			1.55678	0.05005			1.54457	0.000681361	1.54457	0.00584			1.57781	0.05584	1.57781	0.50444
	1.48356	0.01231	1.48356	0.000435093	1.47984	0.01175		1.57315	0.06866	1.57315	0.00942	1.57315	0.15552		1.55613	0.01323			1.61413	0.1304			1.55613	0.29256			1.55613	0.04716			1.54393	0.000911033	1.54393	0.00812			1.57714	0.05476	1.57714	0.49939
	1.48297	0.01358	1.48297	0.00137	1.47925	0.01105		1.57248	0.06642	1.57248	0.00707	1.57248	0.1568		1.55548	0.01597			1.61343	0.1382			1.55548	0.29658			1.55548	0.04802			1.54329	0.000819164	1.54329	0.00852			1.57648	0.05358	1.57648	0.49719
	1.48238	0.0119	1.48238	0.00101	1.47867	0.01116		1.57182	0.06436	1.57182	0.00454	1.57182	0.15104		1.55484	0.01288			1.61273	0.1219			1.55484	0.29945			1.55484	0.04613			1.54266	0.000489967	1.54266	0.00942			1.57582	0.05073	1.57582	0.49552
	1.4818	0.01354	1.4818	0.00115	1.47809	0.01129		1.57116	0.0628	1.57116	0.00639	1.57116	0.14688		1.55419	0.00999			1.61204	0.12899			1.55419	0.29875			1.55419	0.04531			1.54202	0.000604803	1.54202	0.01104			1.57516	0.05295	1.57516	0.49655
	1.48121	0.01186	1.48121	0.000992012	1.4775	0.01111		1.5705	0.06017	1.5705	0.00639	1.5705	0.1488		1.55355	0.01246			1.61134	0.11623			1.55355	0.29863			1.55355	0.04532			1.54138	0.000421066	1.54138	0.00682			1.5745	0.0499	1.5745	0.49519
	1.48063	0.01194	1.48063	0.000904993	1.47692	0.0112		1.56984	0.0601	1.56984	0.00707	1.56984	0.15776		1.5529	0.01147			1.61065	0.11977			1.5529	0.30313			1.5529	0.04349			1.54075	0.000467	1.54075	0.00747			1.57384	0.04959	1.57384	0.49248
	1.48004	0.01101	1.48004	0.00101	1.47634	0.011		1.56919	0.0571	1.56919	0.00454	1.56919	0.14816		1.55226	0.01499			1.60996	0.11127			1.55226	0.30247			1.55226	0.04164			1.54011	0.000612459	1.54011	0.00446			1.57318	0.04778	1.57318	0.49218
	1.47945	0.01112	1.47945	0.0011	1.47575	0.01109		1.56853	0.05599	1.56853	0.00505	1.56853	0.1568		1.55161	0.00802			1.60926	0.11836			1.55161	0.30328			1.55161	0.04116			1.53948	0.000719639	1.53948	0.00804			1.57252	0.04655	1.57252	0.48879
	1.47887	0.00839	1.47887	0.000939801	1.47517	0.01084		1.56787	0.05474	1.56787	0.00673	1.56787	0.15264		1.55097	0.01267			1.60857	0.11552			1.55097	0.30313			1.55097	0.03987			1.53885	0.00082682	1.53885	0.00828			1.57186	0.04662	1.57186	0.48891
	1.47829	0.0088	1.47829	0.000556919	1.47459	0.01028		1.56721	0.05344	1.56721	0.00437	1.56721	0.15104		1.55033	0.00873			1.60788	0.12261			1.55033	0.30141			1.55033	0.03973			1.53822	0.000275607	1.53822	0.00731			1.5712	0.04466	1.5712	0.48421
	1.4777	0.00903	1.4777	0.000817975	1.47401	0.01079		1.56656	0.05135	1.56656	0.00791	1.56656	0.14624		1.54968	0.01189			1.60719	0.11906			1.54968	0.30256			1.54968	0.03882			1.53758	0.000788541	1.53758	0.00601			1.57055	0.04348	1.57055	0.48255
	1.47712	0.0094	1.47712	0.000904993	1.47343	0.01011		1.5659	0.05088	1.5659	0.00774	1.5659	0.14048		1.54904	0.01027			1.6065	0.1219			1.54904	0.30075			1.54904	0.03841			1.53695	0.000398098	1.53695	0.0095			1.56989	0.04348	1.56989	0.48115
	1.47654	0.00907	1.47654	0.0011	1.47285	0.0097		1.56525	0.04925	1.56525	0.00252	1.56525	0.14272		1.5484	0.00929			1.60581	0.10985			1.5484	0.29573			1.5484	0.03658			1.53632	0.000612459	1.53632	0.00682			1.56923	0.04092	1.56923	0.47724
	1.47595	0.0088	1.47595	0.00139	1.47227	0.00991		1.56459	0.047	1.56459	0.00471	1.56459	0.14752		1.54776	0.01056			1.60512	0.13395			1.54776	0.29715			1.54776	0.03582			1.53569	0.000750262	1.53569	0.00836			1.56858	0.04095	1.56858	0.47785
	1.47537	0.00862	1.47537	0.00103	1.47169	0.01007		1.56394	0.0479	1.56394	0.0074	1.56394	0.1536		1.54712	0.0114			1.60443	0.11269			1.54712	0.29268			1.54712	0.03477			1.53506	0.000551213	1.53506	0.00844			1.56792	0.03941	1.56792	0.47209
	1.47479	0.00783	1.47479	0.00103	1.47111	0.01022		1.56328	0.04622	1.56328	0.00824	1.56328	0.1504		1.54648	0.01105			1.60374	0.12473			1.54648	0.28779			1.54648	0.03439			1.53443	0.000773229	1.53443	0.00852			1.56727	0.04007	1.56727	0.46926
	1.47421	0.00754	1.47421	0.00146	1.47054	0.00923		1.56263	0.04514	1.56263	0.0069	1.56263	0.14432		1.54584	0.00873			1.60306	0.12403			1.54584	0.28615			1.54584	0.03235			1.5338	0.000803852	1.5338	0.00609			1.56661	0.0377	1.56661	0.46753
	1.47363	0.00604	1.47363	0.000730956	1.46996	0.0093		1.56198	0.0445	1.56198	0.00925	1.56198	0.14912		1.5452	0.01196			1.60237	0.11906			1.5452	0.28174			1.5452	0.03353			1.53317	0.000635426	1.53317	0.00333			1.56596	0.03756	1.56596	0.46217
	1.47305	0.0081	1.47305	0.00115	1.46938	0.00935		1.56133	0.0432	1.56133	0.00908	1.56133	0.14304		1.54457	0.01232			1.60168	0.12332			1.54457	0.27984			1.54457	0.03159			1.53254	0.000849787	1.53254	0.00763			1.56531	0.03667	1.56531	0.4568
	1.47247	0.0075	1.47247	0.00129	1.46881	0.00933		1.56068	0.04168	1.56068	0.00858	1.56068	0.14304		1.54393	0.01154			1.601	0.11623			1.54393	0.27386			1.54393	0.03181			1.53192	0.000252639	1.53192	0.00382			1.56466	0.03544	1.56466	0.45525
	1.47189	0.00627	1.47189	0.000348074	1.46823	0.00927		1.56002	0.04157	1.56002	0.01295	1.56002	0.13408		1.54329	0.0121			1.60031	0.11694			1.54329	0.27211			1.54329	0.02948			1.53129	0.000773229	1.53129	0.00414			1.564	0.03434	1.564	0.45188
	1.47131	0.00642	1.47131	0.00108	1.46765	0.00989		1.55937	0.03956	1.55937	0.00555	1.55937	0.12704		1.54266	0.00929			1.59963	0.11056			1.54266	0.27032			1.54266	0.03017			1.53066	0.000589492	1.53066	0.0095			1.56335	0.03421	1.56335	0.45019
	1.47074	0.0047	1.47074	0.00074836	1.46708	0.00949		1.55872	0.03878	1.55872	0.00858	1.55872	0.13856		1.54202	0.00999			1.59895	0.11623			1.54202	0.2602			1.54202	0.02914			1.53004	0.000444033	1.53004	0.00658			1.5627	0.0327	1.5627	0.44517
	1.47016	0.0066	1.47016	0.00101	1.4665	0.00868		1.55808	0.03887	1.55808	0.00404	1.55808	0.13664		1.54138	0.01323			1.59826	0.10914			1.54138	0.25857			1.54138	0.02877			1.52941	0.000834475	1.52941	0.01055			1.56205	0.03174	1.56205	0.44881
	1.46958	0.00548	1.46958	0.00108	1.46593	0.00788		1.55743	0.0375	1.55743	0.0069	1.55743	0.13312		1.54075	0.01288			1.59758	0.11623			1.54075	0.25304			1.54075	0.02792			1.52879	0.000620115	1.52879	0.01031			1.5614	0.03249	1.5614	0.44955
	1.469	0.00653	1.469	0.000852782	1.46535	0.0089		1.55678	0.03592	1.55678	0.00437	1.55678	0.1264		1.54011	0.00985			1.5969	0.10347			1.54011	0.25319			1.54011	0.02818			1.52816	0.000796197	1.52816	0.00974			1.56075	0.03218	1.56075	0.45058
	1.46843	0.00545	1.46843	0.000800571	1.46478	0.00863		1.55613	0.03577	1.55613	0.00925	1.55613	0.1376		1.53948	0.01309			1.59622	0.10843			1.53948	0.24715			1.53948	0.0267			1.52754	0.000267951	1.52754	0.01063			1.56011	0.03129	1.56011	0.44973
	1.46785	0.0047	1.46785	0.000522111	1.46421	0.00804		1.55548	0.03379	1.55548	0.00908	1.55548	0.12576		1.53885	0.01049			1.59554	0.11198			1.53885	0.24377			1.53885	0.02675			1.52692	0.000528246	1.52692	0.00779			1.55946	0.02967	1.55946	0.45164
	1.46728	0.00728	1.46728	0.0015	1.46364	0.00814		1.55484	0.03251	1.55484	0.00471	1.55484	0.13952		1.53822	0.01182			1.59485	0.12261			1.53822	0.23839			1.53822	0.02509			1.52629	0.00062777	1.52629	0.00625			1.55881	0.0285	1.55881	0.44958
	1.4667	0.0041	1.4667	0.000539515	1.46306	0.0079		1.55419	0.0335	1.55419	0.00269	1.55419	0.12416		1.53758	0.01246			1.59418	0.10914			1.53758	0.2364			1.53758	0.02571			1.52567	0.00057418	1.52567	0.00446			1.55816	0.0295	1.55816	0.45104
	1.46613	0.0053	1.46613	0.00106	1.46249	0.00833		1.55355	0.03225	1.55355	0.00707	1.55355	0.1296		1.53695	0.01027			1.5935	0.12119			1.53695	0.22718			1.53695	0.0248			1.52505	0.000719639	1.52505	0.00934			1.55752	0.02954	1.55752	0.44957
	1.46555	0.0047	1.46555	0.000330671	1.46192	0.00777		1.5529	0.03064	1.5529	0.00353	1.5529	0.1328		1.53632	0.01154			1.59282	0.12048			1.53632	0.22634			1.53632	0.02405			1.52443	0.000528246	1.52443	0.00641			1.55687	0.02788	1.55687	0.45089
	1.46498	0.00291	1.46498	0.000713552	1.46135	0.00778		1.55226	0.03071	1.55226	0.0111	1.55226	0.11904		1.53569	0.01006			1.59214	0.10206			1.53569	0.22295			1.53569	0.0246			1.52381	0.000834475	1.52381	0.00771			1.55623	0.0275	1.55623	0.4429
	1.46441	0.00474	1.46441	0.00139	1.46078	0.00726		1.55161	0.03015	1.55161	0.00168	1.55161	0.12864		1.53506	0.01084			1.59146	0.1141			1.53506	0.21984			1.53506	0.02304			1.52319	0.000635426	1.52319	0.00633			1.55558	0.02871	1.55558	0.44462
	1.46383	0.00422	1.46383	0.000992012	1.46021	0.00683		1.55097	0.02937	1.55097	0.00774	1.55097	0.1184		1.53443	0.01175			1.59079	0.10985			1.53443	0.21274			1.53443	0.02261			1.52257	0.000865098	1.52257	0.00479			1.55494	0.02777	1.55494	0.44416
	1.46326	0.00381	1.46326	0.000922397	1.45964	0.00745		1.55033	0.02901	1.55033	0.00538	1.55033	0.11552		1.5338	0.00654			1.59011	0.11552			1.5338	0.20752			1.5338	0.02214			1.52195	0.000512934	1.52195	0.00446			1.55429	0.02723	1.55429	0.44159
	1.46269	0.00175	1.46269	0.00101	1.45907	0.00692		1.54968	0.02797	1.54968	0.00723	1.54968	0.1152		1.53317	0.0133			1.58943	0.11623			1.53317	0.20392			1.53317	0.02221			1.52133	0.000505279	1.52133	0.00584			1.55365	0.02609	1.55365	0.44292
	1.46212	0.00351	1.46212	0.000713552	1.4585	0.00712		1.54904	0.02667	1.54904	0.00942	1.54904	0.12224		1.53254	0.00788			1.58876	0.10702			1.53254	0.19785			1.53254	0.02102			1.52071	0.000658393	1.52071	0.00682			1.55301	0.02557	1.55301	0.43877
	1.46155	0.00336	1.46155	0.00172	1.45793	0.00735		1.5484	0.02648	1.5484	0.00959	1.5484	0.12896		1.53192	0.00901			1.58808	0.11977			1.53192	0.19465			1.53192	0.02071			1.52009	0.000589492	1.52009	0.00836			1.55237	0.02497	1.55237	0.44062
	1.46098	0.00272	1.46098	0.000852782	1.45737	0.00674		1.54776	0.02589	1.54776	0.0037	1.54776	0.10112		1.53129	0.00978			1.58741	0.11056			1.53129	0.1919			1.53129	0.02093			1.51947	0.000390443	1.51947	0.00633			1.55173	0.0263	1.55173	0.4381
	1.46041	0.00142	1.46041	0.0004699	1.4568	0.00649		1.54712	0.02643	1.54712	0.00522	1.54712	0.10368		1.53066	0.01027			1.58674	0.1056			1.53066	0.18271			1.53066	0.02042			1.51886	0.000849787	1.51886	0.00722			1.55108	0.02424	1.55108	0.43539
	1.45984	0.00291	1.45984	0.0011	1.45623	0.0064		1.54648	0.02516	1.54648	0.00421	1.54648	0.1088		1.53004	0.00929			1.58606	0.10418			1.53004	0.18021			1.53004	0.01954			1.51824	0.000535902	1.51824	0.00666			1.55044	0.02327	1.55044	0.43176
	1.45927	0.00231	1.45927	0.000643937	1.45567	0.00671		1.54584	0.02405	1.54584	0.00622	1.54584	0.11648		1.52941	0.00767			1.58539	0.12473			1.52941	0.17543			1.52941	0.01883			1.51763	0.000428721	1.51763	0.00714			1.5498	0.02422	1.5498	0.43416
	1.4587	0.0025	1.4587	0.00104	1.4551	0.00612		1.5452	0.02393	1.5452	0.01144	1.5452	0.1072		1.52879	0.00802			1.58472	0.10489			1.52879	0.16972			1.52879	0.01801			1.51701	0.000451688	1.51701	0.00779			1.54916	0.02248	1.54916	0.42951
	1.45813	0.00187	1.45813	0.00111	1.45454	0.00646		1.54457	0.02305	1.54457	0.00707	1.54457	0.09536		1.52816	0.00887			1.58405	0.1219			1.52816	0.1667			1.52816	0.01867			1.5164	0.000757918	1.5164	0.00227			1.54853	0.02181	1.54853	0.42938
	1.45756	0	1.45756	0	1.45397	0.00635		1.54393	0.02223	1.54393	0.0037	1.54393	0.09312		1.52754	0.00704			1.58338	0.10773			1.52754	0.16386			1.52754	0.01763			1.51578	0.000436377	1.51578	0.00682			1.54789	0.02239	1.54789	0.42425
	1.457	0.00187	1.457	0.000783167	1.45341	0.00558		1.54329	0.02239	1.54329	0.01043	1.54329	0.09664		1.52692	0.00549			1.58271	0.11127			1.52692	0.16024			1.52692	0.01755			1.51517	0.000765574	1.51517	0.00714			1.54725	0.02152	1.54725	0.42394
	1.45643	0.000335771	1.45643	0.00074836	1.45284	0.00629		1.54266	0.02253	1.54266	0.00959	1.54266	0.0976		1.52629	0.00985			1.58204	0.1219			1.52629	0.15338			1.52629	0.01729			1.51455	0.000352164	1.51455	0.00511			1.54661	0.02038	1.54661	0.42131
								1.54202	0.02071	1.54202	0.0032	1.54202	0.08608		1.52567	0.00577			1.58137	0.12048			1.52567	0.15223			1.52567	0.01693			1.51394	0.000773229	1.51394	0.00511			1.54598	0.02077	1.54598	0.41831
								1.54138	0.02014	1.54138	0.0074	1.54138	0.09376		1.52505	0.00859			1.5807	0.11623			1.52505	0.1474			1.52505	0.01672			1.51333	0.000704328	1.51333	0.00584			1.54534	0.01986	1.54534	0.41417
								1.54075	0.0204	1.54075	0.00774	1.54075	0.08832		1.52443	0.00943			1.58003	0.10843			1.52443	0.14142			1.52443	0.01575			1.51272	0.000528246	1.51272	0.00755			1.5447	0.01955	1.5447	0.41212
								1.54011	0.01967	1.54011	0.00538	1.54011	0.08704		1.52381	0.01105			1.57937	0.1141			1.52381	0.13827			1.52381	0.01603			1.51211	0.000643082	1.51211	0.00633			1.54407	0.01818	1.54407	0.41366
								1.53948	0.01892	1.53948	0.00471	1.53948	0.08512		1.52319	0.00887			1.5787	0.10843			1.52319	0.13401			1.52319	0.01553			1.51149	0.00057418	1.51149	0.00698			1.54343	0.01874	1.54343	0.40689
								1.53885	0.0188	1.53885	0.00622	1.53885	0.0752		1.52257	0.00936			1.57803	0.1141			1.52257	0.1312			1.52257	0.01494			1.51088	0.000834475	1.51088	0.00796			1.5428	0.01905	1.5428	0.40703
								1.53822	0.01889	1.53822	0.00723	1.53822	0.08096		1.52195	0.00816			1.57737	0.10773			1.52195	0.12613			1.52195	0.01488			1.51027	0.000926344	1.51027	0.00584			1.54217	0.01799	1.54217	0.40479
								1.53758	0.01913	1.53758	0.00892	1.53758	0.0832		1.52133	0.0114			1.5767	0.11623			1.52133	0.12423			1.52133	0.01474			1.50967	0.000551213	1.50967	0.00731			1.54153	0.01818	1.54153	0.40097
								1.53695	0.01726	1.53695	0.00555	1.53695	0.07456		1.52071	0.00908			1.57604	0.10843			1.52071	0.12033			1.52071	0.01366			1.50906	0.000298574	1.50906	0.00787			1.5409	0.0178	1.5409	0.39714
								1.53632	0.01752	1.53632	0.00757	1.53632	0.0736		1.52009	0.00626			1.57538	0.10702			1.52009	0.11945			1.52009	0.01411			1.50845	0.000597147	1.50845	0.00593			1.54027	0.01795	1.54027	0.39305
								1.53569	0.01724	1.53569	0.00673	1.53569	0.0736		1.51947	0.00816			1.57471	0.10702			1.51947	0.11649			1.51947	0.01451			1.50784	0.000757918	1.50784	0.0082			1.53964	0.01689	1.53964	0.39181
								1.53506	0.01752	1.53506	0.00993	1.53506	0.06368		1.51886	0.0083			1.57405	0.11127			1.51886	0.10997			1.51886	0.01325			1.50723	0.000267951	1.50723	0.00804			1.53901	0.01685	1.53901	0.39022
								1.53443	0.01693	1.53443	0.00976	1.53443	0.06848		1.51824	0.00802			1.57339	0.09922			1.51824	0.10746			1.51824	0.01241			1.50663	0.000742606	1.50663	0.00877			1.53838	0.01674	1.53838	0.38544
								1.5338	0.01575	1.5338	0.00471	1.5338	0.05696		1.51763	0.01295			1.57273	0.10347			1.51763	0.10565			1.51763	0.01265			1.50602	0.000367475	1.50602	0.00755			1.53775	0.01662	1.53775	0.38417
								1.53317	0.01537	1.53317	0.00892	1.53317	0.06848		1.51701	0.0095			1.57207	0.0978			1.51701	0.10229			1.51701	0.01278			1.50541	0.000857443	1.50541	0.01007			1.53712	0.01525	1.53712	0.38391
								1.53254	0.01575	1.53254	0.00505	1.53254	0.06336		1.5164	0.00929			1.57141	0.11552			1.5164	0.1009			1.5164	0.0125			1.50481	0.000711984	1.50481	0.02151			1.53649	0.0156	1.53649	0.37686
								1.53192	0.01442	1.53192	0.00841	1.53192	0.05568		1.51578	0.00746			1.57075	0.09497			1.51578	0.09951			1.51578	0.01186			1.50741	0.00106	1.50741	0.00644			1.53586	0.01398	1.53586	0.37534
								1.53129	0.0152	1.53129	0.0069	1.53129	0.05056		1.51517	0.00788			1.57009	0.10206			1.51517	0.09498			1.51517	0.01159			1.50721	0.000237328	1.50721	0.00546			1.53523	0.01564	1.53523	0.37451
								1.53066	0.0144	1.53066	0.00656	1.53066	0.05984		1.51455	0.00633			1.56943	0.08859			1.51455	0.0954			1.51455	0.01198			1.50676	0.000956967	1.50676	0.01242			1.53461	0.0146	1.53461	0.3708
								1.53004	0.01421	1.53004	0.00404	1.53004	0.05568		1.51394	0.00591			1.56877	0.10631			1.51394	0.08976			1.51394	0.01201			1.50641	0.000482311	1.50641	0.01047			1.53398	0.01365	1.53398	0.36616
								1.52941	0.01343	1.52941	0.0069	1.52941	0.06304		1.51333	0.00844			1.56811	0.0978			1.51333	0.08758			1.51333	0.01138			1.50657	0.000765574	1.50657	0.00339			1.53335	0.01452	1.53335	0.36163
								1.52879	0.01334	1.52879	0.00219	1.52879	0.04032		1.51272	0.00507			1.56746	0.11127			1.51272	0.08571			1.51272	0.01143			1.50641	0.000780885	1.50641	0.00191			1.53273	0.01448	1.53273	0.36353
								1.52816	0.013	1.52816	0.01144	1.52816	0.0576		1.51211	0.00978			1.5668	0.09497			1.51211	0.08235			1.51211	0.01072			1.50263	0.000903377	1.50263	0.00916			1.5321	0.01359	1.5321	0.35635
								1.52754	0.01343	1.52754	0.00353	1.52754	0.04416		1.51149	0.00739			1.56614	0.10276			1.51149	0.0809			1.51149	0.01065			1.50112	0.000482311	1.50112	0.01047			1.53148	0.01377	1.53148	0.35533
								1.52692	0.01274	1.52692	0.00841	1.52692	0.04896		1.51088	0.00774			1.56549	0.0893			1.51088	0.08057			1.51088	0.0101			1.49977	0.000489967	1.49977	0.00561			1.53085	0.01321	1.53085	0.35113
								1.52629	0.01251	1.52629	0.0037	1.52629	0.04928		1.51027	0.00528			1.56483	0.10631			1.51027	0.078			1.51027	0.01047			1.49904	0.000796197	1.49904	0.00644			1.53023	0.01398	1.53023	0.34787
								1.52567	0.01168	1.52567	0.00622	1.52567	0.0512		1.50967	0.00471			1.56418	0.09001			1.50967	0.07664			1.50967	0.0096			1.49873	0.00041341	1.49873	0.00324			1.52961	0.01209	1.52961	0.34407
								1.52505	0.0118	1.52505	0.00959	1.52505	0.0464		1.50906	0.00852			1.56352	0.08363			1.50906	0.07202			1.50906	0.01027			1.49758	0.000857443	1.49758	0.02135			1.52898	0.01265	1.52898	0.34302
								1.52443	0.01203	1.52443	0.00673	1.52443	0.04192		1.50845	0.00816			1.56287	0.11269			1.50845	0.07251			1.50845	0.00937			1.49698	0.000681361	1.49698	0.00471			1.52836	0.01217	1.52836	0.34013
								1.52381	0.0127	1.52381	0.00757	1.52381	0.04		1.50784	0.00978			1.56222	0.0893			1.50784	0.07006			1.50784	0.00986			1.49638	0.000711984	1.49638	0.0086			1.52774	0.01271	1.52774	0.33808
								1.52319	0.01187	1.52319	0.00892	1.52319	0.04032		1.50723	0.00774			1.56157	0.08363			1.50723	0.06797			1.50723	0.00945			1.49579	0.000788541	1.49579	0.00333			1.52712	0.01242	1.52712	0.33564
								1.52257	0.01125	1.52257	0.00639	1.52257	0.03648		1.50663	0.0088			1.56092	0.09001			1.50663	0.0677			1.50663	0.00965			1.49519	0.000604803	1.49519	0.00682			1.5265	0.01209	1.5265	0.32988
								1.52195	0.01066	1.52195	0.00286	1.52195	0.04288		1.50602	0.0076			1.56026	0.09355			1.50602	0.06465			1.50602	0.00924			1.49459	0.000849787	1.49459	0.01104			1.52588	0.01126	1.52588	0.32721
								1.52133	0.01109	1.52133	0.00353	1.52133	0.04256		1.50541	0.01013			1.55961	0.08505			1.50541	0.06495			1.50541	0.00954			1.49399	0.000849787	1.49399	0.00706			1.52526	0.01161	1.52526	0.32498
								1.52071	0.0104	1.52071	0.00303	1.52071	0.04384		1.50481	0.00767			1.55896	0.08363			1.50481	0.06257			1.50481	0.00839			1.4934	0.000727295	1.4934	0.00438			1.52464	0.01055	1.52464	0.32666
								1.52009	0.01043	1.52009	0.00791	1.52009	0.048		1.5042	0.00718			1.55831	0.08292			1.5042	0.0606			1.5042	0.00796			1.4928	0.000183738	1.4928	0.00292			1.52402	0.01078	1.52402	0.32039
								1.51947	0.0105	1.51947	0.00723	1.51947	0.03904		1.5036	0.0069			1.55767	0.07512			1.5036	0.05776			1.5036	0.00869			1.49221	0.000597147	1.49221	0.00317			1.5234	0.01134	1.5234	0.31789
								1.51886	0.0104	1.51886	0.00707	1.51886	0.04192		1.50299	0.00267			1.55702	0.08575			1.50299	0.05719			1.50299	0.00833			1.49161	0.000497623	1.49161	0.00682			1.52278	0.01143	1.52278	0.31336
								1.51824	0.00882	1.51824	0.00488	1.51824	0.03488		1.50239	0.005			1.55637	0.07371			1.50239	0.05806			1.50239	0.00766			1.49102	0.000620115	1.49102	0.00308			1.52217	0.01053	1.52217	0.30779
								1.51763	0.00962	1.51763	0.00942	1.51763	0.03264		1.50179	0.00992			1.55572	0.08434			1.50179	0.05719			1.50179	0.00769			1.49042	0.000421066	1.49042	0.00893			1.52155	0.01035	1.52155	0.30562
								1.51701	0.00868	1.51701	0	1.51701	0.03264		1.50119	0.00521			1.55508	0.08009			1.50119	0.05299			1.50119	0.00826			1.48983	0.000857443	1.48983	0.00917			1.52093	0.01082	1.52093	0.30231
								1.5164	0.00898	1.5164	0.00707	1.5164	0.02656		1.50058	0.00549			1.55443	0.07583			1.50058	0.05045			1.50058	0.00834			1.48924	0.000390443	1.48924	0.00641			1.52032	0.01005	1.52032	0.30268
								1.51578	0.00908	1.51578	0.00589	1.51578	0.03232		1.49998	0.00781			1.55378	0.0815			1.49998	0.05211			1.49998	0.00731			1.48865	0.000995246	1.48865	0.00852			1.5197	0.00949	1.5197	0.29573
								1.51517	0.00889	1.51517	0.00404	1.51517	0.03104		1.49938	0.00718			1.55314	0.07654			1.49938	0.049			1.49938	0.00759			1.48805	0.000329197	1.48805	0.00584			1.51909	0.0097	1.51909	0.29561
								1.51455	0.00927	1.51455	0.00925	1.51455	0.03264		1.49878	0.0095			1.5525	0.06166			1.49878	0.04785			1.49878	0.00678			1.48746	0.000589492	1.48746	0.00747			1.51847	0.00976	1.51847	0.28728
								1.51394	0.00858	1.51394	0.00522	1.51394	0.03008		1.49818	0.00626			1.55185	0.07725			1.49818	0.04677			1.49818	0.00739			1.48687	0.000734951	1.48687	0.00584			1.51786	0.00941	1.51786	0.28439
								1.51333	0.00799	1.51333	0.00572	1.51333	0.03456		1.49758	0.00816			1.55121	0.07229			1.49758	0.04402			1.49758	0.0071			1.48628	0.000321541	1.48628	0.00365			1.51725	0.00945	1.51725	0.28293
								1.51272	0.00813	1.51272	0.0074	1.51272	0.0288		1.49698	0.0095			1.55056	0.07229			1.49698	0.04257			1.49698	0.0078			1.48569	0.000589492	1.48569	0.00552			1.51663	0.0087	1.51663	0.2774
								1.51211	0.00773	1.51211	0.00505	1.51211	0.03552		1.49638	0.00852			1.54992	0.07229			1.49638	0.04716			1.49638	0.00734			1.4851	0.000421066	1.4851	0.00755			1.51602	0.00974	1.51602	0.27615
								1.51149	0.00832	1.51149	0.00522	1.51149	0.02848		1.49579	0.00725			1.54928	0.08009			1.49579	0.04387			1.49579	0.00657			1.48451	0.000696672	1.48451	0.00844			1.51541	0.00806	1.51541	0.27051
								1.51088	0.00792	1.51088	0.00589	1.51088	0.03808		1.49519	0.00394			1.54864	0.07016			1.49519	0.04365			1.49519	0.0066			1.48392	0.000643082	1.48392	0.00666			1.5148	0.00868	1.5148	0.26859
								1.51027	0.00799	1.51027	0.00892	1.51027	0.02016		1.49459	0.00809			1.548	0.07938			1.49459	0.04154			1.49459	0.00697			1.48333	0.000650738	1.48333	0			1.51419	0.00798	1.51419	0.26347
								1.50967	0.00849	1.50967	0.00976	1.50967	0.02656		1.49399	0.00718			1.54736	0.06378			1.49399	0.04015			1.49399	0.00585			1.48275	0.000819164	1.48275	0.00244			1.51358	0.00877	1.51358	0.25956
								1.50906	0.00768	1.50906	0.0037	1.50906	0.02688		1.4934	0			1.54672	0.08646			1.4934	0.04121			1.4934	0.00701			1.48216	0.000773229	1.48216	0.00414			1.51297	0.00841	1.51297	0.25525
								1.50845	0.00686	1.50845	0.00757	1.50845	0.03136		1.4928	0.00542			1.54608	0.07442			1.4928	0.04163			1.4928	0.00577			1.48157	0.00189	1.48157	0.00633			1.51236	0.00771	1.51236	0.25195
								1.50784	0.00671	1.50784	0.00353	1.50784	0.02944		1.49221	0.00415			1.54544	0.07442			1.49257	0.03804			1.49221	0.00626			1.48099	0.00362	1.48099	0.00455			1.51175	0.00846	1.51175	0.25056
								1.50723	0.0075	1.50723	0.00471	1.50723	0.03232		1.49161	0.00781			1.5448	0.07087			1.4918	0.03566			1.49161	0.00521			1.4804	0.00572	1.4804	0.00796			1.51114	0.00787	1.51114	0.24479
								1.50663	0.00705	1.50663	0.0069	1.50663	0.0288		1.49102	0.00852			1.54417	0.07583			1.4904	0.03519			1.49102	0.00532			1.48131	0.00101	1.48131	0.00779			1.51054	0.00754	1.51054	0.24384
								1.50602	0.00754	1.50602	0.00723	1.50602	0.03328		1.49042	0.01154			1.54353	0.07158			1.48957	0.03428			1.49042	0.00496			1.48061	0.00112	1.48061	0.00365			1.50993	0.00794	1.50993	0.24078
								1.50541	0.00679	1.50541	0.00858	1.50541	0.02368		1.48983	0.00584			1.54289	0.06308			1.48888	0.03638			1.48983	0.00545			1.48017	0.00124	1.48017	0.00641			1.50932	0.00814	1.50932	0.23569
								1.50481	0.00655	1.50481	0.00757	1.50481	0.0272		1.48924	0.00549			1.54226	0.06804			1.48859	0.03998			1.48924	0.00506			1.47931	0.00124	1.47931	0.0056			1.50872	0.00818	1.50872	0.23423
								1.5042	0.0065	1.5042	0.00589	1.5042	0.02272		1.48865	0.00711			1.54162	0.08292			1.48804	0.05071			1.48865	0.006			1.4787	0.00112	1.4787	0.00365			1.50811	0.00731	1.50811	0.22914
								1.5036	0.00686	1.5036	0.0106	1.5036	0.03008		1.48805	0.00887			1.54099	0.06095			1.48713	0.04352			1.48805	0.00484			1.4779	0.00145	1.4779	0.0052			1.5075	0.00702	1.5075	0.22617
								1.50299	0.00631	1.50299	0.00538	1.50299	0.02464		1.48746	0.00915			1.54035	0.06662			1.48616	0.04825			1.48746	0.00518			1.47729	0.00112	1.47729	0.00731			1.5069	0.00735	1.5069	0.22386
								1.50239	0.00638	1.50239	0.00976	1.50239	0.02848		1.48687	0.00669			1.53972	0.07442			1.48616	0.04146			1.48687	0.00432			1.47581	0.000904798	1.47581	0.0043			1.5063	0.00617	1.5063	0.21977
								1.50179	0.00596	1.50179	0.00522	1.50179	0.02752		1.48628	0.00654			1.53908	0.0652			1.4856	0.03731			1.48628	0.00526			1.47515	0.00833	1.47515	0.00438			1.50569	0.00659	1.50569	0.2161
								1.50119	0.00591	1.50119	0.00808	1.50119	0.02592		1.48569	0.00619			1.53845	0.07654			1.48574	0.03289			1.48569	0.00519			1.47457	0.00224	1.47457	0.00365			1.50509	0.00642	1.50509	0.21437
								1.50058	0.00586	1.50058	0.00959	1.50058	0.02496		1.4851	0.01042			1.53782	0.07016			1.4851	0.03084			1.4851	0.00578			1.47399	0.000727295	1.47399	0.00601			1.50449	0.0069	1.50449	0.20948
								1.49998	0.00645	1.49998	0.00437	1.49998	0.02656		1.48451	0.00732			1.53719	0.06945			1.48451	0.02752			1.48451	0.00454			1.47341	0.00057418	1.47341	0.0112			1.50388	0.00584	1.50388	0.20873
								1.49938	0.00593	1.49938	0.00437	1.49938	0.02048		1.48392	0.00746			1.53656	0.06378			1.48392	0.02619			1.48392	0.00483			1.47283	0.000436377	1.47283	0.0052			1.50328	0.00675	1.50328	0.20672
								1.49878	0.00563	1.49878	0.00673	1.49878	0.03168		1.48333	0.00746			1.53592	0.06166			1.48333	0.0255			1.48333	0.00558			1.47225	0.000497623	1.47225	0.00658			1.50268	0.00644	1.50268	0.20163
								1.49818	0.0052	1.49818	0.000504711	1.49818	0.0192		1.48275	0.00887			1.53529	0.06308			1.48275	0.02583			1.48275	0.00521			1.47167	0.000673705	1.47167	0.00414			1.50208	0.00634	1.50208	0.19889
								1.49758	0.00567	1.49758	0.00606	1.49758	0.02016		1.48216	0.00443			1.53466	0.05386			1.48216	0.02444			1.48216	0.00399			1.47109	0.000650738	1.47109	0.00576			1.50148	0.0058	1.50148	0.19357
								1.49698	0.0057	1.49698	0.00942	1.49698	0.02496		1.48157	0.00479			1.53404	0.06804			1.48157	0.02435			1.48157	0.00459			1.47051	0.000467	1.47051	0.00755			1.50088	0.00609	1.50088	0.19004
								1.49638	0.00563	1.49638	0.01245	1.49638	0.0256		1.48099	0.00598			1.53341	0.06166			1.48099	0.02332			1.48099	0.00476			1.46994	0.000543557	1.46994	0.00942			1.50028	0.00559	1.50028	0.18859
								1.49579	0.00575	1.49579	0.00656	1.49579	0.02624		1.4804	0.01119			1.53278	0.06308			1.4804	0.02462			1.4804	0.00413			1.46936	0.000696672	1.46936	0.00722			1.49968	0.00627	1.49968	0.1835
								1.49519	0.00494	1.49519	0.00808	1.49519	0.02752		1.47982	0.00401			1.53215	0.06945			1.47982	0.02369			1.47982	0.00398			1.46878	0.000551213	1.46878	0.00601			1.49908	0.00611	1.49908	0.18091
								1.49459	0.00527	1.49459	0.00925	1.49459	0.02336		1.47923	0.0102			1.53152	0.06449			1.47923	0.02003			1.47923	0.00454			1.46821	0.000436377	1.46821	0.00414			1.49848	0.0065	1.49848	0.17827
								1.49399	0.00499	1.49399	0.00808	1.49399	0.01568		1.47865	0.00732			1.5309	0.06308			1.47865	0.02332			1.47865	0.0044			1.46763	0.000444033	1.46763	0.0052			1.49789	0.00644	1.49789	0.17426
								1.4934	0.00449	1.4934	0.00791	1.4934	0.01792		1.47806	0.00908			1.53027	0.06024			1.47806	0.02078			1.47806	0.00444			1.46705	0.000444033	1.46705	0.00317			1.49729	0.00559	1.49729	0.17217
								1.4928	0.00471	1.4928	0.00572	1.4928	0.01472		1.47748	0.00809			1.52965	0.05528			1.47748	0.02278			1.47748	0.0033			1.46648	0.000842131	1.46648	0.00633			1.49669	0.00644	1.49669	0.17024
								1.49221	0.00497	1.49221	0.00808	1.49221	0.016		1.4769	0.0076			1.52902	0.06378			1.4769	0.02036			1.4769	0.00386			1.46591	0.000589492	1.46591	0.00755			1.4961	0.00677	1.4961	0.16722
								1.49161	0.00539	1.49161	0.00841	1.49161	0.03648		1.47631	0.00971			1.5284	0.05599			1.47631	0.01897			1.47631	0.00337			1.46533	0.000650738	1.46533	0.00771			1.4955	0.00501	1.4955	0.16319
								1.49102	0.00508	1.49102	0.00723	1.49102	0.032		1.47573	0.00746			1.52777	0.073			1.47573	0.01982			1.47573	0.00386			1.46476	0.000704328	1.46476	0.00958			1.49491	0.00654	1.49491	0.16054
								1.49042	0.00499	1.49042	0.00437	1.49042	0.02976		1.47515	0.00971			1.52715	0.06945			1.47515	0.02069			1.47515	0.00429			1.46418	0.000390443	1.46418	0.00601			1.49431	0.0053	1.49431	0.15948
								1.48983	0.00499	1.48983	0.00437	1.48983	0.02944		1.47457	0.00781			1.52653	0.05315			1.47457	0.01927			1.47457	0.00297			1.46361	0.000528246	1.46361	0.00625			1.49372	0.00594	1.49372	0.15584
								1.48924	0.00463	1.48924	0.00925	1.48924	0.02336		1.47399	0.00676			1.5259	0.0652			1.47399	0.01918			1.47399	0.00356			1.46304	0.00062777	1.46304	0.00252			1.49312	0.00501	1.49312	0.15263
								1.48865	0.00506	1.48865	0.00976	1.48865	0.02176		1.47341	0.00281			1.52528	0.05882			1.47341	0.01656			1.47341	0.00387			1.46247	0.00062777	1.46247	0.00633			1.49253	0.00524	1.49253	0.15092
								1.48805	0.00357	1.48805	0.00404	1.48805	0.00864		1.47283	0.0064			1.52466	0.05882			1.47283	0.01758			1.47283	0.0035			1.4619	0.00062777	1.4619	0.00844			1.49194	0.00513	1.49194	0.14843
								1.48746	0.00459	1.48746	0.00488	1.48746	0.01984		1.47225	0.00788			1.52404	0.05741			1.47225	0.01785			1.47225	0.00265			1.46133	0.000734951	1.46133	0.00576			1.49134	0.00499	1.49134	0.14584
								1.48687	0.00494	1.48687	0.0106	1.48687	0.02208		1.47167	0.01034			1.52342	0.05528			1.47167	0.01713			1.47167	0.00333			1.46076	0.000352164	1.46076	0.00422			1.49075	0.00449	1.49075	0.14266
								1.48628	0.00433	1.48628	0.0106	1.48628	0.01248		1.47109	0.00464			1.5228	0.06308			1.47109	0.01625			1.47109	0.00419			1.46019	0.000352164	1.46019	0.00463			1.49016	0.00459	1.49016	0.13908
								1.48569	0.00402	1.48569	0.00488	1.48569	0.024		1.47051	0.0069			1.52218	0.0567			1.47051	0.01631			1.47051	0.00289			1.45962	0.000834475	1.45962	0.00268			1.48957	0.0053	1.48957	0.13654
								1.4851	0.00456	1.4851	0.00824	1.4851	0.01184		1.46994	0.00978			1.52156	0.06804			1.46994	0.01556			1.46994	0.00434			1.45905	0.000620115	1.45905	0.0069			1.48898	0.00584	1.48898	0.13546
								1.48451	0.00452	1.48451	0.00841	1.48451	0.02464		1.46936	0.0064			1.52094	0.05315			1.46936	0.01616			1.46936	0.00401			1.45848	0.000895721	1.45848	0.00601			1.48839	0.00455	1.48839	0.13362
								1.48392	0.00428	1.48392	0.00622	1.48392	0.01952		1.46878	0.01027			1.52032	0.05811			1.46878	0.01532			1.46878	0.00382			1.45791	0.000796197	1.45791	0.0082			1.4878	0.0049	1.4878	0.13105
								1.48333	0.00404	1.48333	0.00437	1.48333	0.02048		1.46821	0.00711			1.51971	0.05457			1.46821	0.01508			1.46821	0.00335			1.45734	0.000704328	1.45734	0.00576			1.48721	0.00445	1.48721	0.12782
								1.48275	0.00402	1.48275	0.00656	1.48275	0.01504		1.46763	0.0095			1.51909	0.05386			1.46763	0.01369			1.46763	0.00324			1.45678	0.000711984	1.45678	0.00455			1.48662	0.00513	1.48662	0.12625
								1.48216	0.00376	1.48216	0.00538	1.48216	0.01984		1.46705	0.00964			1.51847	0.05103			1.46705	0.01535			1.46705	0.00262			1.45621	0.000558869	1.45621	0.00755			1.48604	0.0053	1.48604	0.12279
								1.48157	0.00421	1.48157	0.00858	1.48157	0.01824		1.46648	0.00859			1.51786	0.05741			1.46648	0.01332			1.46648	0.00357			1.45564	0.000734951	1.45564	0.00422			1.48545	0.00359	1.48545	0.12036
								1.48099	0.00376	1.48099	0.00639	1.48099	0.01216		1.46591	0.00739			1.51724	0.05741			1.46591	0.01302			1.46591	0.00281			1.45508	0.000290918	1.45508	0.00552			1.48486	0.00413	1.48486	0.1196
								1.4804	0.00466	1.4804	0.00219	1.4804	0.01504		1.46533	0.00662			1.51663	0.05599			1.46533	0.01284			1.46533	0.00251			1.45451	0.000428721	1.45451	0.00714			1.48427	0.00463	1.48427	0.11608
								1.47982	0.00487	1.47982	0.01413	1.47982	0.02688		1.46476	0.00274			1.51601	0.05103			1.46476	0.0139			1.46476	0.0032			1.45395	0.000620115	1.45395	0.00877			1.48369	0.00422	1.48369	0.1134
								1.47923	0.00312	1.47923	0.00656	1.47923	0.02016		1.46418	0.00549			1.5154	0.05457			1.46418	0.01284			1.46418	0.0032			1.45338	0.000313885	1.45338	0.0039			1.4831	0.00524	1.4831	0.11034
								1.47865	0.00333	1.47865	0.00639	1.47865	0.01664		1.46361	0.01013			1.51478	0.05599			1.46361	0.01163			1.46361	0.00297			1.45282	0.000681361	1.45282	0.00658			1.48252	0.00339	1.48252	0.10931
								1.47806	0.00371	1.47806	0.0074	1.47806	0.01344		1.46304	0.00528			1.51417	0.05741			1.46304	0.01296			1.46304	0.00299			1.45225	0.000620115	1.45225	0.00487			1.48193	0.00486	1.48193	0.10747
								1.47748	0.00378	1.47748	0.00757	1.47748	0.01472		1.46247	0.00922			1.51356	0.05599			1.46247	0.01429			1.46247	0.00318			1.45169	0.00062777	1.45169	0.00828			1.48135	0.00384	1.48135	0.10632
								1.4769	0.00338	1.4769	0.0037	1.4769	0.01504		1.4619	0.0038			1.51295	0.04748			1.4619	0.01136			1.4619	0.00341			1.45113	0.000811508	1.45113	0.00828			1.48076	0.00492	1.48076	0.10329
								1.47631	0.00395	1.47631	0.00488	1.47631	0.0064		1.46133	0.00528			1.51234	0.04748			1.46133	0.01224			1.46133	0.00278			1.45057	0.00057418	1.45057	0.0095			1.48018	0.00418	1.48018	0.10238
								1.47573	0.00357	1.47573	0.00589	1.47573	0.01632		1.46076	0.0095			1.51172	0.04323			1.46076	0.01214			1.46076	0.0028			1.45	0.000643082	1.45	0.00446			1.4796	0.00368	1.4796	0.09931
								1.47515	0.00378	1.47515	0.01127	1.47515	0.02048		1.46019	0.00394			1.51111	0.04961			1.46019	0.01193			1.46019	0.00254			1.44944	0.00113	1.44944	0.00934			1.47902	0.0038	1.47902	0.09621
								1.47457	0.0035	1.47457	0.00404	1.47457	0.00832		1.45962	0.0088			1.5105	0.06166			1.45962	0.01112			1.45962	0.00245			1.44888	0.000597147	1.44888	0.00398			1.47843	0.00403	1.47843	0.0951
								1.47399	0.00437	1.47399	0.00908	1.47399	0.01792		1.45905	0.00866			1.5099	0.05315			1.45905	0.01127			1.45905	0.00258			1.44832	0.000834475	1.44832	0.00714			1.47785	0.00372	1.47785	0.09324
								1.47341	0.00371	1.47341	0.00572	1.47341	0.01856		1.45848	0.00486			1.50929	0.05811			1.45848	0.01145			1.45848	0.00269			1.44776	0.000811508	1.44776	0.00974			1.47727	0.00345	1.47727	0.09217
								1.47283	0.00388	1.47283	0.00824	1.47283	0.0208		1.45791	0.00591			1.50868	0.03969			1.45791	0.01094			1.45791	0.00209			1.4472	0.000566525	1.4472	0.0086			1.47669	0.00314	1.47669	0.08964
								1.47225	0.00324	1.47225	0.00488	1.47225	0.01856		1.45734	0.00669			1.50807	0.04252			1.45734	0.01045			1.45734	0.00314			1.44664	0.000711984	1.44664	0.01007			1.47611	0.00411	1.47611	0.087
								1.47167	0.004	1.47167	0.00774	1.47167	0.0176		1.45678	0.0069			1.50746	0.04111			1.45678	0.0103			1.45678	0.00214			1.44608	0.000436377	1.44608	0.00779			1.47553	0.00276	1.47553	0.08523
								1.47109	0.00374	1.47109	0.00892	1.47109	0.01088		1.45621	0.00563			1.50686	0.04394			1.45621	0.00816			1.45621	0.00218			1.44553	0.000581836	1.44553	0.00722			1.47495	0.00418	1.47495	0.08374
								1.47051	0.0034	1.47051	0.00757	1.47051	0.02048		1.45564	0.0083			1.50625	0.04678			1.45564	0.01003			1.45564	0.00158			1.44497	0.00057418	1.44497	0.00869			1.47437	0.00382	1.47437	0.08298
								1.46994	0.00383	1.46994	0.00437	1.46994	0.01888		1.45508	0.00718			1.50564	0.03544			1.45508	0.00888			1.45508	0.00177			1.44441	0.000543557	1.44441	0.00958			1.47379	0.00467	1.47379	0.08286
								1.46936	0.00331	1.46936	0.00572	1.46936	0.02144		1.45451	0.00429			1.50504	0.04394			1.45451	0.00779			1.45451	0.00281			1.44385	0.000757918	1.44385	0.00584			1.47322	0.00428	1.47322	0.07977
								1.46878	0.00305	1.46878	0.00622	1.46878	0.01536		1.45395	0.00521			1.50443	0.04819			1.45395	0.00792			1.45395	0.00275			1.4433	0.000512934	1.4433	0.00584			1.47264	0.00328	1.47264	0.0773
								1.46821	0.00348	1.46821	0.0069	1.46821	0.01632		1.45338	0.00859			1.50383	0.04252			1.45338	0.00831			1.45338	0.00222			1.44274	0.000857443	1.44274	0.00901			1.47206	0.00303	1.47206	0.07665
								1.46763	0.00324	1.46763	0.00538	1.46763	0.01664		1.45282	0.01351			1.50322	0.04607			1.45282	0.00946			1.45282	0.00273			1.44218	0.000757918	1.44218	0.00503			1.47148	0.00372	1.47148	0.07483
								1.46705	0.00244	1.46705	0.00505	1.46705	0.01728		1.45225	0.0031			1.50262	0.04748			1.45225	0.00924			1.45225	0.00226			1.44163	0.000620115	1.44163	0.00382			1.47091	0.00314	1.47091	0.0724
								1.46648	0.00395	1.46648	0.00639	1.46648	0.01888		1.45169	0.00964			1.50202	0.05811			1.45169	0.00861			1.45169	0.0031			1.44107	0.000497623	1.44107	0.00617			1.47033	0.00384	1.47033	0.07316
								1.46591	0.00296	1.46591	0.00723	1.46591	0.01024		1.45113	0.01006			1.50141	0.04748			1.45113	0.00873			1.45113	0.00244			1.44052	0.000872754	1.44052	0.00544			1.46976	0.00372	1.46976	0.07104
								1.46533	0.00322	1.46533	0.00841	1.46533	0.02048		1.45057	0.00781			1.50081	0.04748			1.45057	0.00758			1.45057	0.00301			1.43996	0.000711984	1.43996	0.01096			1.46918	0.00334	1.46918	0.06853
								1.46476	0.00366	1.46476	0.01094	1.46476	0.02496		1.45	0.01063			1.50021	0.05315			1.45	0.00852			1.45	0.00168			1.43941	0.000811508	1.43941	0.00747			1.46861	0.00345	1.46861	0.06752
								1.46418	0.00324	1.46418	0.00808	1.46418	0.01728		1.44944	0.00591			1.49961	0.04181			1.44944	0.00701			1.44944	0.00244			1.43886	0.000635426	1.43886	0.00934			1.46803	0.00382	1.46803	0.06449
								1.46361	0.00236	1.46361	0.00538	1.46361	0.0208		1.44888	0.0076			1.49901	0.0404			1.44888	0.00755			1.44888	0.00188			1.43831	0.00088041	1.43831	0.00966			1.46746	0.00295	1.46746	0.0649
								1.46304	0.00312	1.46304	0.00522	1.46304	0.01376		1.44832	0.01077			1.49841	0.05741			1.44832	0.00665			1.44832	0.00262			1.43775	0.000681361	1.43775	0.00828			1.46689	0.00424	1.46689	0.06273
								1.46247	0.00359	1.46247	0.01077	1.46247	0.02944		1.44776	0.00816			1.49781	0.05103			1.44776	0.00592			1.44776	0.0019			1.4372	0.000551213	1.4372	0.00674			1.46632	0.00229	1.46632	0.06137
								1.4619	0.0034	1.4619	0.00488	1.4619	0.00992		1.4472	0.00577			1.49721	0.04323			1.4472	0.00713			1.4472	0.00155			1.43665	0.000849787	1.43665	0.00747			1.46574	0.00374	1.46574	0.0599
								1.46133	0.00338	1.46133	0.00589	1.46133	0.02016		1.44664	0.00908			1.49661	0.04181			1.44664	0.00589			1.44664	0.00199			1.4361	0.000926344	1.4361	0.00714			1.46517	0.00364	1.46517	0.05897
								1.46076	0.00378	1.46076	0.00286	1.46076	0.02656		1.44608	0.0045			1.49601	0.04323			1.44608	0.00628			1.44608	0.00181			1.43555	0.000903377	1.43555	0.00658			1.4646	0.00318	1.4646	0.05816
								1.46019	0.00267	1.46019	0.00622	1.46019	0.00928		1.44553	0.00837			1.49541	0.05315			1.44553	0.0064			1.44553	0.00191			1.435	0.00035982	1.435	0.00649			1.46403	0.00455	1.46403	0.0573
								1.45962	0.00305	1.45962	0.00976	1.45962	0.01824		1.44497	0.00908			1.49482	0.04252			1.44497	0.00562			1.44497	0.00191			1.43445	0.000727295	1.43445	0.00633			1.46346	0.00345	1.46346	0.0554
								1.45905	0.00286	1.45905	0.00757	1.45905	0.01472		1.44441	0.00929			1.49422	0.05599			1.44441	0.00517			1.44441	0.00237			1.4339	0.000482311	1.4339	0.00966			1.46289	0.00293	1.46289	0.05335
								1.45848	0.00296	1.45848	0.00454	1.45848	0.01216		1.44385	0.01034			1.49362	0.04536			1.44385	0.00643			1.44385	0.00146			1.43335	0.000390443	1.43335	0.00893			1.46232	0.00299	1.46232	0.05305
								1.45791	0.00279	1.45791	0.0074	1.45791	0.02176		1.4433	0.01049			1.49303	0.04181			1.4433	0.00544			1.4433	0.00218			1.4328	0.000834475	1.4328	0.00812			1.46175	0.00337	1.46175	0.05121
								1.45734	0.0026	1.45734	0.00421	1.45734	0.0032		1.44274	0.00359			1.49243	0.04536			1.44274	0.00659			1.44274	0.00132			1.43225	0.000742606	1.43225	0.00869			1.46118	0.00332	1.46118	0.05145
								1.45678	0.00274	1.45678	0.00454	1.45678	0.01792		1.44218	0.00619			1.49184	0.0489			1.44218	0.00384			1.44218	0.0022			1.4317	0.00052059	1.4317	0.00682			1.46062	0.0031	1.46062	0.04971
								1.45621	0.00248	1.45621	0.00656	1.45621	0.00608		1.44163	0.00852			1.49124	0.03756			1.44163	0.00577			1.44163	0.00275			1.43116	0.000796197	1.43116	0.00917			1.46005	0.00305	1.46005	0.04736
								1.45564	0.00305	1.45564	0.00942	1.45564	0.0192		1.44107	0.00774			1.49065	0.04607			1.44107	0.00474			1.44107	0.00147			1.43061	0.000428721	1.43061	0.00649			1.45948	0.00247	1.45948	0.04761
								1.45508	0.0027	1.45508	0.00286	1.45508	0.01152		1.44052	0.0076			1.49006	0.03756			1.44052	0.00508			1.44052	0.00175			1.43006	0.000734951	1.43006	0.01039			1.45891	0.00285	1.45891	0.04658
								1.45451	0.00317	1.45451	0.00757	1.45451	0.0144		1.43996	0.00654			1.48946	0.04819			1.43996	0.00423			1.43996	0.0013			1.42952	0.000566525	1.42952	0.01007			1.45835	0.00266	1.45835	0.04548
								1.45395	0.00298	1.45395	0.00404	1.45395	0.01728		1.43941	0.00471			1.48887	0.04678			1.43941	0.00532			1.43941	0.00191			1.42897	0.000727295	1.42897	0.00869			1.45778	0.00411	1.45778	0.04495
								1.45338	0.00227	1.45338	0.00606	1.45338	0.0208		1.43886	0.00852			1.48828	0.04181			1.43886	0.0045			1.43886	0.00169			1.42843	0.000635426	1.42843	0.01007			1.45722	0.00337	1.45722	0.04391
								1.45282	0.00338	1.45282	0.00538	1.45282	0.0144		1.43831	0.00486			1.48769	0.03756			1.43831	0.00453			1.43831	0.00232			1.42788	0.000673705	1.42788	0.0099			1.45665	0.00303	1.45665	0.04238
								1.45225	0.00251	1.45225	0.00791	1.45225	0.01664		1.43775	0.00676			1.4871	0.04323			1.43775	0.0042			1.43775	0.00235			1.42734	0.000734951	1.42734	0.00934			1.45609	0.00253	1.45609	0.04145
								1.45169	0.00326	1.45169	0.00723	1.45169	0.0144		1.4372	0.00183			1.48651	0.04748			1.4372	0.00372			1.4372	0.00176			1.42679	0.000949311	1.42679	0.00893			1.45552	0.00368	1.45552	0.0414
								1.45113	0.00314	1.45113	0.00925	1.45113	0.02464		1.43665	0.00647			1.48592	0.03473			1.43665	0.00465			1.43665	0.00147			1.42625	0.00109	1.42625	0.00771			1.45496	0.00258	1.45496	0.04023
								1.45057	0.00286	1.45057	0.00622	1.45057	0.00928		1.4361	0.00753			1.48533	0.0404			1.4361	0.00411			1.4361	0.00162			1.42571	0.000512934	1.42571	0.00998			1.4544	0.00312	1.4544	0.03947
								1.45	0.00362	1.45	0.00942	1.45	0.02144		1.43555	0.0088			1.48474	0.03473			1.43555	0.00399			1.43555	0.00116			1.42516	0.000972279	1.42516	0.01469			1.45383	0.00181	1.45383	0.03711
								1.44944	0.00225	1.44944	0.00538	1.44944	0.01952		1.435	0.00556			1.48415	0.03544			1.435	0.00375			1.435	0.00154			1.42462	0.000941656	1.42462	0.01591			1.45327	0.0021	1.45327	0.03802
								1.44888	0.00246	1.44888	0.00421	1.44888	0.008		1.43445	0.00901			1.48356	0.04536			1.43445	0.00405			1.43445	0.00157			1.42408	0.000589492	1.42408	0.01136			1.45271	0.00303	1.45271	0.03613
								1.44832	0.00357	1.44832	0.00942	1.44832	0.02112		1.4339	0.01006			1.48297	0.03402			1.4339	0.00489			1.4339	0.00165			1.42354	0.000811508	1.42354	0.00958			1.45215	0.00334	1.45215	0.03604
								1.44776	0.00229	1.44776	0.00589	1.44776	0.01472		1.43335	0.00844			1.48238	0.03898			1.43335	0.00456			1.43335	0.00153			1.423	0.000734951	1.423	0.00901			1.45159	0.00307	1.45159	0.03492
								1.4472	0.00248	1.4472	0.00387	1.4472	0.01376		1.4328	0.00915			1.4818	0.04111			1.4328	0.00266			1.4328	0.00162			1.42246	0.000727295	1.42246	0.0108			1.45103	0.00316	1.45103	0.03418
								1.44664	0.0021	1.44664	0.00622	1.44664	0.01728		1.43225	0.00669			1.48121	0.03544			1.43225	0.00356			1.43225	0.00166			1.42192	0.000918688	1.42192	0.01007			1.45047	0.00239	1.45047	0.03368
								1.44608	0.00272	1.44608	0.00723	1.44608	0.01248		1.4317	0.00999			1.48063	0.05174			1.4317	0.0035			1.4317	0.0022			1.42138	0.000650738	1.42138	0.01299			1.44991	0.00289	1.44991	0.03332
								1.44553	0.00236	1.44553	0.00791	1.44553	0.01184		1.43116	0.00612			1.48004	0.03473			1.43116	0.0019			1.43116	0.0013			1.42084	0.000719639	1.42084	0.01177			1.44935	0.00262	1.44935	0.03207
								1.44497	0.00218	1.44497	0.00101	1.44497	0.0048		1.43061	0.00788			1.47945	0.03827			1.43061	0.00308			1.43061	0.002			1.4203	0.000543557	1.4203	0.0039			1.44879	0.00351	1.44879	0.03208
								1.44441	0.003	1.44441	0.00841	1.44441	0.01536		1.43006	0.0064			1.47887	0.03402			1.43006	0.00211			1.43006	0.000572644			1.41976	0.000811508	1.41976	0.00966			1.44823	0.00291	1.44823	0.03022
								1.44385	0.00293	1.44385	0.00538	1.44385	0.01632		1.42952	0.00718			1.47829	0.04465			1.42952	0.00356			1.42952	0.00155			1.41922	0.000865098	1.41922				1.44767	0.00249	1.44767	0.03027
								1.4433	0.00279	1.4433	0.00993	1.4433	0.02144		1.42897	0.00844			1.4777	0.03827			1.42897	0.0042			1.42897	0.00131			1.41868	0.000926344	1.41868				1.44712	0.00258	1.44712	0.02989
								1.44274	0.00277	1.44274	0.00858	1.44274	0.00864		1.42843	0.00669			1.47712	0.03331			1.42843	0.00287			1.42843	0.00153			1.41815	0.000888065	1.41815				1.44656	0.00233	1.44656	0.02915
								1.44218	0.00227	1.44218	0.00454	1.44218	0.01152		1.42788	0.00732			1.47654	0.03898			1.42788	0.00326			1.42788	0.000845332			1.41761	0.000911033	1.41761				1.446	0.00235	1.446	0.0282
								1.44163	0.00312	1.44163	0.00606	1.44163	0.01824		1.42734	0.00612			1.47595	0.0404			1.42734	0.00287			1.42734	0.00131			1.41707	0.000773229	1.41707				1.44545	0.00231	1.44545	0.02759
								1.44107	0.00274	1.44107	0.00656	1.44107	0.01248		1.42679	0.01105			1.47537	0.0241			1.42679	0.00402			1.42679	0.00101			1.41654	0.00119	1.41654				1.44489	0.0032	1.44489	0.02757
								1.44052	0.00288	1.44052	0.00589	1.44052	0.0112		1.42625	0.00493			1.47479	0.03402			1.42625	0.0036			1.42625	0.000736257			1.416	0.000643082	1.416				1.44433	0.00297	1.44433	0.02673
								1.43996	0.00255	1.43996	0.00908	1.43996	0.02304		1.42571	0.00654			1.47421	0.03047			1.42571	0.00281			1.42571	0.00121			1.41547	0.00119	1.41547				1.44378	0.00266	1.44378	0.02579
								1.43941	0.00246	1.43941	0.00538	1.43941	0.01024		1.42516	0.0026			1.47363	0.03118			1.42516	0.00272			1.42516	0.00135			1.41493	0.000888065	1.41493				1.44322	0.00357	1.44322	0.02524
								1.43886	0.0021	1.43886	0.00791	1.43886	0.01696		1.42462	0.00844			1.47305	0.03118			1.42462	0.00214			1.42462	0.00127			1.4144	0.000765574	1.4144				1.44267	0.00208	1.44267	0.02549
								1.43831	0.00208	1.43831	0.0032	1.43831	0.02272		1.42408	0.01147			1.47247	0.03898			1.42408	0.00399			1.42408	0.00136			1.41386	0.00098759	1.41386				1.44212	0.00283	1.44212	0.02484
								1.43775	0.00201	1.43775	0.00437	1.43775	0.00736		1.42354	0.00669			1.47189	0.04536			1.42354	0.00281			1.42354	0.00121			1.41333	0.000803852	1.41333				1.44156	0.00249	1.44156	0.0239
								1.4372	0.00241	1.4372	0.00757	1.4372	0.01184		1.423	0.00746			1.47131	0.03473			1.423	0.00296			1.423	0.000899869			1.4128	0.00103	1.4128				1.44101	0.0026	1.44101	0.02314
								1.43665	0.00229	1.43665	0.00421	1.43665	0.0144		1.42246	0.00577			1.47074	0.02835			1.42246	0.00353			1.42246	0.00132			1.41226	0.000704328	1.41226				1.44046	0.00258	1.44046	0.02308
								1.4361	0.00194	1.4361	0.00488	1.4361	0.01472		1.42192	0.0057			1.47016	0.03331			1.42192	0.00221			1.42192	0.00211			1.41173	0.000620115	1.41173				1.43991	0.0021	1.43991	0.02182
								1.43555	0.00291	1.43555	0.0106	1.43555	0.02144		1.42138	0.00781			1.46958	0.03473			1.42138	0.0013			1.42138	0.00187			1.4112	0.000803852	1.4112				1.43936	0.0031	1.43936	0.02207
								1.435	0.00199	1.435	0.00639	1.435	0.00864		1.42084	0.00556			1.469	0.03969			1.42084	0.0026			1.42084	0.00132			1.41067	0.000673705	1.41067				1.4388	0.00258	1.4388	0.02117
								1.43445	0.0026	1.43445	0.00858	1.43445	0.01856		1.4203	0.00781			1.46843	0.02622			1.4203	0.00381			1.4203	0.000804428			1.41013	0.00106	1.41013				1.43825	0.00233	1.43825	0.0206
								1.4339	0.00177	1.4339	0.00589	1.4339	0.00224		1.41976	0.01189			1.46785	0.03189			1.41976	0.00275			1.41976	0.00132			1.4096	0.000711984	1.4096				1.4377	0.00293	1.4377	0.02133
								1.43335	0.0021	1.43335	0.00538	1.43335	0.01408		1.41922	0.005			1.46728	0.02977			1.41922	0.00121			1.41922	0.00104			1.40907	0.000941656	1.40907				1.43715	0.00212	1.43715	0.01989
								1.4328	0.00189	1.4328	0.00505	1.4328	0.01344		1.41868	0.00619			1.4667	0.04323			1.41868	0.00287			1.41868	0.00117				0.000842131					1.4366	0.0017	1.4366	0.01923
								1.43225	0.00196	1.43225	0.00606	1.43225	0.00864		1.41815	0.01042			1.46613	0.03189			1.41815	0.00275			1.41815	0				0.00111					1.43606	0.00285	1.43606	0.01914
								1.4317	0.00236	1.4317	0.0069	1.4317	0.01088		1.41761	0.00859			1.46555	0.02693			1.41761	0.00163			1.41761	0.00187				0.00114					1.43551	0.00289	1.43551	0.01844
								1.43116	0.0017	1.43116	0.00673	1.43116	0.01056		1.41707	0.005			1.46498	0.02977			1.41707	0.00311			1.41707	0.00117				0.00125					1.43496	0.00212	1.43496	0.01915
								1.43061	0.00168	1.43061	0.00505	1.43061	0.01984		1.41654	0.00837			1.46441	0.02339			1.41654	0.00184			1.41654	0.0015				0.000918688					1.43441	0.00243	1.43441	0.01747
								1.43006	0.00267	1.43006	0.00942	1.43006	0.01696		1.416	0.00957			1.46383	0.03189			1.416	0.00363			1.416	0.000736257				0.001					1.43386	0.0032	1.43386	0.01841
								1.42952	0.00147	1.42952	0.0069	1.42952	0.01376		1.41547	0.00697			1.46326	0.03685			1.41547	0.0026			1.41547	0.00123				0.000956967					1.43332	0.00253	1.43332	0.01821
								1.42897	0.00258	1.42897	0.01094	1.42897	0.0192		1.41493	0.00591			1.46269	0.03118			1.41493	0.00145			1.41493	0.00128				0.00106					1.43277	0.00193	1.43277	0.017
								1.42843	0.00151	1.42843	0.00454	1.42843	0.01248		1.4144	0.01056			1.46212	0.03614			1.4144	0.00233			1.4144	0.000586278				0.00109					1.43222	0.00241	1.43222	0.0166
								1.42788	0.00246	1.42788	0.00572	1.42788	0.01792		1.41386	0.00823			1.46155	0.02693			1.41386	0.00221			1.41386	0.00117				0.00119					1.43168	0.00272	1.43168	0.01686
								1.42734	0.00234	1.42734	0.00723	1.42734	0.01184		1.41333	0.00549			1.46098	0.02481			1.41333	0.00275			1.41333	0.00121				0.00158					1.43113	0.00229	1.43113	0.01655
								1.42679	0.0017	1.42679	0.00656	1.42679	0.00896		1.4128	0.00528			1.46041	0.03544			1.4128	0.00356			1.4128	0.00112				0.00113					1.43059	0.000997154	1.43059	0.01605
								1.42625	0.00253	1.42625	0.00925	1.42625	0.016		1.41226	0.00837			1.45984	0.02268			1.41226	0.00112			1.41226	0.0008726				0.00109					1.43004	0.00231	1.43004	0.01579
								1.42571	0.00206	1.42571	0.01077	1.42571	0.01856		1.41173	0.00767			1.45927	0.02551			1.41173	0.00302			1.41173	0.0016				0.00133					1.4295	0.00256	1.4295	0.01531
								1.42516	0.00253	1.42516	0.01716	1.42516	0.02464		1.4112	0.00781			1.4587	0.02693			1.4112	0.00245			1.4112	0.000968041				0.00123					1.42896	0.00268	1.42896	0.01527
								1.42462	0.00236	1.42462	0.00841	1.42462	0.01792		1.41067	0.00725			1.45813	0.04111			1.41067	0.00459			1.41067	0.000954407				0.00175					1.42841	0.00251	1.42841	0.01513
								1.42408	0.00144	1.42408	0.00488	1.42408	0.01152		1.41013	0.00577			1.45756	0.03544			1.41013	0.00314			1.41013	0.00077716				0.000742606					1.42787	0.00204	1.42787	0.01506
								1.42354	0.00149	1.42354	0.00387	1.42354	0.00448		1.4096	0.01042			1.457	0.01914			1.4096	0			1.4096	6.81719e-05				0.00035982					1.42733	0.00185	1.42733	0.01421
								1.423	0.00189	1.423	0.00824	1.423	0.01632		1.40907	0.00711			1.45643	0.03544			1.40907	0.000241685			1.40907	0.00142				0.00103					1.42679	0.00245	1.42679	0.01395

## Sheet: Fig. 2
	Fig. 2f
	WS2		Hs_ WS2/WSe2		WSe2
	Voltage	dI/dV	Voltage	dI/dV	Voltage	dI/dV
Unit	Volts	arb. units	Volts	arb. units	Volts	arb. units
	-2	18065100	-2	168593000	-2.5	109780000
	-1.98	13706500	-1.98	135552000	-2.485	176422000
	-1.96	8395346	-1.96	184534000	-2.47	171123000
	-1.94	7541842	-1.94	149613000	-2.455	115758000
	-1.92	6410284	-1.92	128670000	-2.44	116373000
	-1.9	5277642	-1.9	148143000	-2.425	111057000
	-1.88	5824736	-1.88	148075000	-2.41	121378000
	-1.86	8669606	-1.86	127794000	-2.395	108551000
	-1.84	11614600	-1.84	133409000	-2.38	112735000
	-1.82	15096300	-1.82	137091000	-2.365	111106000
	-1.8	20180000	-1.8	122206000	-2.35	124515000
	-1.78	23964400	-1.78	128367000	-2.335	114954000
	-1.76	28169100	-1.76	134564000	-2.32	98413400
	-1.74	31904000	-1.74	135075000	-2.305	90519200
	-1.72	36595100	-1.72	137638000	-2.29	92746400
	-1.7	38772000	-1.7	150526000	-2.275	89691400
	-1.68	40179800	-1.68	141288000	-2.26	82387700
	-1.66	42758500	-1.66	134555000	-2.245	91458100
	-1.64	44129100	-1.64	123437000	-2.23	89462200
	-1.62	44794300	-1.62	120241000	-2.215	95629100
	-1.6	44656600	-1.6	113192000	-2.2	90729000
	-1.58	42419600	-1.58	108719000	-2.185	87978300
	-1.56	40462900	-1.56	102452000	-2.17	88328600
	-1.54	37865500	-1.54	99259400	-2.155	93810800
	-1.52	34559800	-1.52	90443600	-2.14	92243000
	-1.5	31849400	-1.5	88161800	-2.125	85633100
	-1.48	28791000	-1.48	80200100	-2.11	79821600
	-1.46	25446100	-1.46	80646100	-2.095	80723700
	-1.44	23365400	-1.44	71189400	-2.08	95448900
	-1.42	20428500	-1.42	62475700	-2.065	83818500
	-1.4	18169300	-1.4	57753900	-2.05	67076200
	-1.38	16484300	-1.38	50921000	-2.035	75226200
	-1.36	14962400	-1.36	45734900	-2.02	69534100
	-1.34	13514900	-1.34	41000500	-2.005	77469700
	-1.32	12116600	-1.32	38228900	-1.99	75725000
	-1.3	11099700	-1.3	29554200	-1.975	83125900
	-1.28	11171700	-1.28	26237300	-1.96	78858800
	-1.26	10567300	-1.26	23519900	-1.945	66128800
	-1.24	9907386	-1.24	19590200	-1.93	76856500
	-1.22	9492964	-1.22	15563000	-1.915	87617000
	-1.2	9232368	-1.2	12424300	-1.9	65096900
	-1.18	9683860	-1.18	14723500	-1.885	83456100
	-1.16	9445912	-1.16	13431400	-1.87	83866500
	-1.14	9617894	-1.14	11628900	-1.855	65063400
	-1.12	9520474	-1.12	10559100	-1.84	74227500
	-1.1	9671654	-1.1	8.25818e+06	-1.825	72888600
	-1.08	8951846	-1.08	8.74466e+06	-1.81	73812800
	-1.06	8891976	-1.06	12561800	-1.795	72475000
	-1.04	9411838	-1.04	10179100	-1.78	73250800
	-1.02	9067514	-1.02	9.78029e+06	-1.765	66215200
	-1	9012572	-1	9.20216e+06	-1.75	62043400
	-0.98	8691244	-0.98	6.31591e+06	-1.735	59211200
	-0.96	9119282	-0.96	9.5549e+06	-1.72	72360500
	-0.94	8524532	-0.94	9.88838e+06	-1.705	75100500
	-0.92	8930022	-0.92	1.6594e+06	-1.69	70254700
	-0.9	8759802	-0.9	9.45854e+06	-1.675	69193200
	-0.88	8770012	-0.88	9.11986e+06	-1.66	64212700
	-0.86	8895442	-0.86	9.22081e+06	-1.645	66802100
	-0.84	9250168	-0.84	10677900	-1.63	71914400
	-0.82	8548090	-0.82	10265400	-1.615	63800200
	-0.8	8723682	-0.8	8.7466e+06	-1.6	59778000
	-0.78	9107628	-0.78	12595200	-1.585	63637400
	-0.76	9202502	-0.76	7.34597e+06	-1.57	66603200
	-0.74	8943648	-0.74	9.36333e+06	-1.555	66159200
	-0.72	8707188	-0.72	9.10683e+06	-1.54	63315200
	-0.7	8563152	-0.7	8.9922e+06	-1.525	58719700
	-0.68	8517888	-0.68	8.08845e+06	-1.51	57486400
	-0.66	8706902	-0.66	7.37519e+06	-1.495	52174300
	-0.64	8579932	-0.64	6.13294e+06	-1.48	60774100
	-0.62	9251962	-0.62	9.06872e+06	-1.465	52198600
	-0.6	8918056	-0.6	11284400	-1.45	58059700
	-0.58	8814836	-0.58	10046500	-1.435	54605400
	-0.56	8668420	-0.56	9.23731e+06	-1.42	56464000
	-0.54	9078614	-0.54	9.29945e+06	-1.405	54801600
	-0.52	8684840	-0.52	7.75693e+06	-1.39	54163000
	-0.5	8991254	-0.50001	10194600	-1.375	51682100
	-0.48	8499042	-0.48001	7.51441e+06	-1.36	56689100
	-0.46	8933792	-0.46001	8.31467e+06	-1.345	50804800
	-0.44	8716546	-0.44001	9.3165e+06	-1.33	53796000
	-0.42	8857038	-0.42001	8.55343e+06	-1.315	51342000
	-0.4	8529994	-0.40001	7.6116e+06	-1.3	46769800
	-0.38	8904152	-0.38001	9.17302e+06	-1.285	49774300
	-0.36	9106298	-0.36001	7.93217e+06	-1.27	46650200
	-0.34	8826686	-0.34001	12864300	-1.255	44015100
	-0.32	9146026	-0.32001	8.43671e+06	-1.24	42835200
	-0.3	8992826	-0.30001	8.17297e+06	-1.225	43647400
	-0.28	8936026	-0.28001	9.83613e+06	-1.21	43654800
	-0.26	8794390	-0.26001	5.30994e+06	-1.195	31276300
	-0.24	8827292	-0.24001	10709600	-1.18	37072900
	-0.22	8213942	-0.22001	11262600	-1.165	36984100
	-0.2	8749608	-0.20001	8.38882e+06	-1.15	37772300
	-0.18	8542182	-0.18001	9.37513e+06	-1.135	35433500
	-0.16	8664822	-0.16001	11218100	-1.12	35589400
	-0.14	8989244	-0.14001	9.16352e+06	-1.105	32004600
	-0.12	9256430	-0.12001	8.14567e+06	-1.09	33043000
	-0.1	9206306	-0.10001	9.73049e+06	-1.075	27156200
	-0.08	8792216	-0.08001	7.5147e+06	-1.06	28723500
	-0.06	9089530	-0.06001	11043600	-1.045	31579300
	-0.04	8445232	-0.04001	9.04522e+06	-1.03	27125700
	-0.02	8584254	-0.02001	8.07699e+06	-1.015	28159700
	-3.0574e-06	8984084	-6.74303e-06	13514900	-1	25867800
	0.02	8614274	0.01999	10464700	-0.985	23116900
	0.04	9022554	0.03999	10437400	-0.97	24007300
	0.06	9229110	0.05999	9.61859e+06	-0.955	23352900
	0.08	9260784	0.07999	7.65724e+06	-0.94	23824400
	0.1	8733724	0.09999	8.86773e+06	-0.925	24857600
	0.12	8733964	0.11999	9.19068e+06	-0.91	29063200
	0.14	9189198	0.13999	10425600	-0.895	22896200
	0.16	9093300	0.15999	9.30417e+06	-0.88	17976000
	0.18	8820284	0.17999	9.05332e+06	-0.865	16480900
	0.2	9013724	0.19999	7.75902e+06	-0.85	18898000
	0.22	8790116	0.21999	9.01047e+06	-0.835	16807000
	0.24	9198878	0.23999	10632600	-0.82	17402700
	0.26	9275712	0.25999	8.98556e+06	-0.805	13946100
	0.28	9122110	0.27999	7.12017e+06	-0.79	8319306
	0.3	8672612	0.29999	8.19262e+06	-0.775	9881988
	0.32	8843128	0.31999	9.52401e+06	-0.76	13773700
	0.34	8875896	0.33999	10934100	-0.745	11718900
	0.36	9147050	0.35999	10108100	-0.73	5.95006e+06
	0.38	8920300	0.37999	7.13527e+06	-0.715	8.10061e+06
	0.4	8721822	0.39999	8.4253e+06	-0.7	5.25232e+06
	0.42	8965200	0.41999	10041100	-0.685	6.24841e+06
	0.44	8919978	0.43999	6.45558e+06	-0.67	3989914
	0.46	8767094	0.45999	9.45929e+06	-0.655	7.0478e+06
	0.48	9522348	0.47999	9.70529e+06	-0.64	14025800
	0.5	8845668	0.49999	5.71985e+06	-0.625	12338500
	0.52	9394894	0.51999	8.36418e+06	-0.61	9041634
	0.54	9022536	0.53999	7.01542e+06	-0.595	6.3546e+06
	0.56	8706710	0.55999	9.93114e+06	-0.58	6048298
	0.58	9064308	0.57999	12645000	-0.565	6.15189e+06
	0.6	9142202	0.59999	12321700	-0.55	8479558
	0.62	8776290	0.61999	9.32285e+06	-0.535	7331134
	0.64	9602738	0.63999	13236300	-0.52	8893122
	0.66	9322802	0.65999	12538200	-0.505	8470841
	0.68	9132328	0.67999	13495000	-0.49	8826519
	0.7	9498550	0.69999	14520200	-0.475	6.42212e+06
	0.72	9504336	0.71999	14111500	-0.46	7.72068e+06
	0.74	9687732	0.73999	20052100	-0.445	7865211
	0.76	9976978	0.75999	18650200	-0.43	10336000
	0.78	10215500	0.77999	23805300	-0.415	7830808
	0.8	10195900	0.79999	29487600	-0.4	7.6884e+06
	0.82	11619800	0.81999	25932700	-0.385	5504424
	0.84	11914500	0.83999	28317600	-0.37	5.03964e+06
	0.86	12572200	0.85999	26388000	-0.355	6171786
	0.88	13115600	0.87999	30559000	-0.34	8241374
	0.9	14995000	0.89999	28928300	-0.325	5416414
	0.92	15523000	0.91999	31791300	-0.31	6308815
	0.94	17411500	0.93999	31895800	-0.295	7377434
	0.96	18300900	0.95999	28651700	-0.28	3579120
	0.98	19598300	0.97999	26661800	-0.265	4.03957e+06
	1	20123200	0.99999	27394500	-0.25	1.11543e+06
	1.02	21286500	1.01999	27804000	-0.235	6156815
	1.04	21831500	1.03999	26264000	-0.22	8477458
	1.06	21569200	1.05999	27854600	-0.205	10802600
	1.08	22393500	1.07999	28024300	-0.19	7866650
	1.1	22455500	1.09999	33002400	-0.175	9880577
	1.12	21382900	1.11999	27622200	-0.16	6.30204e+06
	1.14	21364900	1.13999	23908700	-0.145	8706720
	1.16	21102100	1.15999	22474700	-0.13	7.16204e+06
	1.18	20816300	1.17999	24233300	-0.115	6223087
	1.2	19534500	1.19999	25750100	-0.1	8949472
	1.22	19378300	1.21999	23809800	-0.085	7.26584e+06
	1.24	18944900	1.23999	26597900	-0.07	7142859
	1.26	19039200	1.25999	26660400	-0.055	6.15843e+06
	1.28	19186900	1.27999	25420900	-0.04	8391422
	1.29999	17649200	1.29999	25239500	-0.025	8802421
	1.31999	19074500	1.31999	25675100	-0.01	8.37881e+06
	1.33999	18299800	1.33999	24670100	0.005	6.70364e+06
	1.35999	17413200	1.35999	27529800	0.02	6397206
	1.37999	17812800	1.37999	25796600	0.035	7338724
	1.39999	17370100	1.39999	26325300	0.05	6.90783e+06
	1.41999	17283100	1.41999	27667000	0.065	6.22239e+06
	1.43999	17173500	1.43999	28494800	0.08	7558142
	1.45999	16915600	1.45999	32199400	0.095	10135000
	1.47999	18200000	1.47999	30004900	0.11	5895120
	1.49999	17686200	1.49999	29195800	0.125	5329588
	1.51999	17694400	1.51999	30485200	0.14	6.60696e+06
	1.53999	16356700	1.53999	30744100	0.155	8.38652e+06
	1.55999	16197000	1.55999	32758000	0.17	9385951
	1.57999	16486000	1.57999	37593600	0.185	5884382
	1.59999	16808800	1.59999	42360400	0.2	3.04604e+06
	1.61999	15758700	1.61999	42810800	0.215	7882543
	1.63999	17025200	1.63999	47905800	0.23	7191059
	1.65999	15051700	1.65999	53455400	0.245	4419246
	1.67999	15924300	1.67999	57414500	0.26	9563074
	1.69999	14543200	1.69999	68992600	0.275	11354900
	1.71999	16135800	1.71999	75529500	0.29	6568764
	1.73999	16216200	1.73999	85012000	0.305	8982748
	1.75999	15229100	1.75999	95582100	0.32	7.53363e+06
	1.77999	14481500	1.77999	100696000	0.335	5.98164e+06
	1.79999	14176600	1.79999	113523000	0.35	5077327
	1.81999	13380000	1.81999	125479000	0.365	5106217
	1.83999	13995400	1.83999	130605000	0.38	4517406
	1.85999	13142600	1.85999	158379000	0.395	4.88229e+06
	1.87999	13667900	1.87999	166774000	0.41	6.06463e+06
	1.89999	13144700	1.89999	158826000	0.425	6180503
	1.91999	13365400	1.91999	155935000	0.44	6749523
	1.93999	13579400	1.93999	160643000	0.455	8306617
	1.95999	13155700	1.95999	170372000	0.47	6.40257e+06
	1.97999	12875100	1.97999	177383000	0.485	7841062
	1.99999	13098100	1.99999	156563000	0.5	8835362
					0.515	9020945
					0.53	12018400
					0.545	7858906
					0.56	9030556
					0.575	10598400
					0.59	8461281
					0.605	8.08632e+06
					0.62	3.85035e+06
					0.635	7.93179e+06
					0.65	11295100
					0.665	14153600
					0.68	8.16126e+06
					0.695	10195200
					0.71	9852018
					0.725	10957100
					0.74	5.20466e+06
					0.755	7563399
					0.77	9540563
					0.785	6228596
					0.8	8446463
					0.815	9014640
					0.83	11177300
					0.845	11820300
					0.86	7.48651e+06
					0.875	9237750
					0.89	11236000
					0.905	7237355
					0.92	8354608
					0.935	13139700
					0.95	14753700
					0.965	13975500
					0.98	15584000
					0.995	17113500
					1.01	21493600
					1.025	16472300
					1.04	12525600
					1.055	15610200
					1.07	14939300
					1.085	15944700
					1.1	17231300
					1.115	18249400
					1.13	19686600
					1.145	21407100
					1.16	23224100
					1.175	21214000
					1.19	24975800
					1.205	29721900
					1.22	28123700
					1.235	30904700
					1.25	33283300
					1.265	40633100
					1.28	42889100
					1.295	43311700
					1.31	49453800
					1.325	33807100
					1.34	33343800
					1.355	63034700
					1.37	71453300
					1.385	62807500
					1.4	74662700
					1.415	64099100
					1.43	65723300
					1.445	65233800
					1.46	62929400
					1.475	56298500
					1.49	54552100
					1.505	73966700
					1.52	87474300
					1.535	83805600
					1.55	83002300
					1.565	83706400
					1.58	77288000
					1.595	71112600
					1.61	62044300
					1.625	53607500
					1.64	55966500
					1.655	52000000
					1.67	55059100
					1.685	28398400
					1.7	67378800
					1.715	108198000
					1.73	105217000
					1.745	219634000
					1.76	148659000
					1.775	104592000
					1.79	80116600
					1.805	65323900
					1.82	95477500
					1.835	82488000
					1.85	76190700
					1.865	72459300
					1.88	96621900
					1.895	105367000
					1.91	74518900
					1.925	98579000
					1.94	93214400
					1.955	69580800
					1.97	71815400
					1.985	53739200
					2	66441400

## Sheet: Fig. 3
Fig. 3a (left)																					Fig. 3a (right)			Fig. 3d (left)																		Fig. 3d (right)
	Energy (eV)	Intensity																			Laser power	IQ/IK			Energy (eV)	Intensity																	Laser power	IQ/IK_h-BN	Laser power	IQ/IK_SiO2
Laser Power		3.58 uW	8.8 uW	14.37 uW	17.8 uW	23.3 uW	26.3 uW	26.3 uW	33.7 uW	43.1 uW	47 uW	65.5 uW	71 uW	135 uW	283 uW	397 uW	502 uW	630 uW		Unit	micro Watt			Laser Power		32 uW	72.8 uW	135 uW	212 uW	283 uW	345 uW	397 uW	448 uW	502 uW	617 uW	630 uW	692 uW	748 uW	814.8 uW	893 uW		Unit	micro Watt		micro Watt
	2.2934	1852	1869	1891	1963	1975	1998	2024	2041	2072	2107	2166	2285	2412	3010	3653	4381	4435			630	0.68455			2.09996	1087	1175	1203	1189	1279	1248	1307	1304	1368	1408	1477	1462	1523	1546	1511			32	0.75093	1230	0.24799
	2.292	1898	1861	1901	1930	1947	1982	2019	2094	2039	2097	2207	2308	2438	3018	3726	4444	4477			502	0.68246			2.09878	1104	1152	1188	1199	1268	1301	1334	1327	1394	1440	1445	1448	1566	1589	1473			72.8	0.71851	650	0.25643
	2.29059	1808	1874	1920	1956	1960	2028	2015	2070	2112	2162	2205	2369	2482	3120	3784	4557	4658			397	0.71746			2.0976	1075	1197	1171	1242	1260	1312	1364	1413	1487	1510	1504	1520	1591	1597	1613			135	0.65647	72.8	0.33094
	2.28919	1831	1933	1955	1962	1937	2045	2111	2114	2110	2215	2286	2405	2677	3415	4237	5103	5209			283	0.75418			2.09642	1162	1214	1217	1250	1337	1347	1356	1412	1459	1496	1523	1564	1608	1589	1590			212	0.57633	38	0.53451
	2.28778	1873	1944	1958	2013	2082	2156	2141	2180	2229	2371	2443	2648	2905	3893	4921	6158	6063			135	0.79213			2.09524	1072	1210	1189	1187	1281	1303	1297	1411	1475	1475	1553	1523	1580	1554	1631			283	0.53574	3.58	0.78526
	2.28638	1888	1979	2022	2078	2175	2218	2299	2420	2400	2533	2662	2958	3345	4578	5963	7518	7603			72.8	0.8742			2.09407	1109	1202	1236	1258	1261	1377	1418	1436	1479	1538	1547	1553	1656	1640	1634			345	0.51096	1.9	0.90858
	2.28498	1937	2087	2110	2187	2308	2363	2503	2666	2616	2836	3042	3414	3844	5565	7191	9236	9371			71	0.83647			2.0929	1102	1201	1239	1226	1280	1402	1387	1449	1517	1551	1595	1645	1699	1677	1681			397	0.4608	0.33	0.96076
	2.28359	1862	1986	2046	2082	2178	2208	2297	2356	2412	2535	2742	2909	3294	4448	5629	6925	7107			65.5	0.86443			2.09172	1132	1244	1276	1220	1366	1404	1451	1494	1577	1600	1575	1628	1727	1706	1725			448	0.45139
	2.28219	1790	1882	1950	1930	1982	2022	2008	2063	2059	2148	2197	2363	2492	3193	3916	4677	4769			47	0.89572			2.09055	1107	1257	1226	1227	1308	1385	1435	1499	1518	1585	1659	1568	1706	1750	1742			502	0.45814
	2.2808	1838	1873	1927	1908	1958	1951	2004	2076	2052	2085	2131	2253	2354	2950	3468	4109	4275			43.1	0.9193			2.08938	1089	1193	1247	1280	1344	1406	1452	1465	1551	1589	1639	1714	1767	1778	1799			617	0.449
	2.2794	1813	1855	1881	1907	1939	1891	2019	1990	2040	2067	2155	2222	2358	2910	3413	4079	4119			33.7	0.9194			2.08821	1091	1193	1245	1273	1370	1394	1408	1516	1592	1660	1655	1710	1788	1794	1825			630	0.43893
	2.27801	1810	1880	1885	1898	1889	1922	1953	1994	1980	2019	2078	2162	2252	2674	3169	3717	3747			26.3	0.92533			2.08705	1146	1196	1230	1265	1353	1430	1487	1517	1619	1644	1712	1749	1804	1832	1885			692	0.43185
	2.27662	1813	1878	1887	1895	1877	1916	1947	1980	1937	2004	2060	2139	2242	2573	3061	3542	3632			26.3	0.93399			2.08588	1094	1197	1230	1315	1331	1417	1483	1513	1601	1659	1719	1736	1809	1903	1934			748	0.41983
	2.27524	1796	1818	1852	1885	1865	1884	1953	1923	1953	1976	2003	2084	2190	2577	2987	3443	3508			23.3	0.95224			2.08472	1107	1222	1264	1291	1383	1459	1501	1580	1695	1691	1805	1783	1859	1928	1904			814.8	0.40999
	2.27385	1831	1851	1856	1871	1891	1921	1914	1947	1939	1969	1991	2072	2162	2478	2879	3372	3429			17.8	0.95671			2.08356	1122	1196	1261	1220	1374	1475	1509	1595	1719	1716	1783	1854	1928	1917	1954			893	0.39422
	2.27247	1812	1820	1868	1895	1897	1893	1896	1947	1927	1932	2045	2081	2163	2508	2910	3360	3348			14.37	0.96935			2.08239	1079	1247	1257	1293	1375	1465	1538	1605	1688	1806	1828	1855	1960	2018	2065
	2.27109	1812	1841	1863	1862	1872	1919	1879	1919	1922	1957	1964	2044	2188	2513	2871	3297	3370			8.8	0.97995			2.08123	1116	1221	1296	1305	1384	1494	1594	1671	1753	1801	1922	1916	2033	2062	2069
	2.26971	1804	1859	1865	1881	1864	1900	1903	1919	1915	1995	2000	2121	2175	2565	2965	3379	3436			3.58	0.99201			2.08007	1134	1240	1298	1334	1420	1576	1575	1739	1810	1878	1931	1947	2080	2158	2173
	2.26833	1829	1840	1868	1871	1884	1890	1953	1950	1975	1998	2049	2138	2263	2603	3069	3582	3626							2.07892	1123	1266	1287	1332	1443	1579	1687	1695	1875	1914	1947	2036	2137	2168	2212
	2.26695	1815	1880	1918	1854	1900	1915	1971	1972	1963	2022	2116	2164	2289	2754	3296	3836	3905							2.07776	1097	1238	1310	1370	1461	1593	1683	1728	1881	1974	2037	2124	2172	2230	2353
	2.26557	1830	1864	1862	1917	1917	1982	2003	2053	1999	2082	2160	2299	2440	2989	3635	4288	4317							2.0766	1095	1282	1308	1318	1524	1623	1728	1842	1887	1999	2091	2082	2212	2289	2366
	2.2642	1880	1905	1948	1934	2010	2043	2096	2150	2121	2195	2336	2436	2712	3480	4364	5367	5451							2.07545	1129	1317	1322	1440	1528	1660	1768	1905	1985	2055	2128	2223	2327	2411	2484
	2.26283	1853	1853	1871	1908	1953	2005	2028	2088	2067	2191	2214	2378	2486	3178	3899	4589	4757							2.0743	1111	1309	1343	1405	1524	1679	1764	1923	2045	2119	2205	2262	2390	2497	2491
	2.26146	1823	1845	1929	1896	1861	1924	1923	1933	1960	1997	2028	2136	2184	2542	2950	3434	3500							2.07315	1186	1340	1389	1466	1578	1705	1911	1987	2141	2212	2314	2383	2540	2595	2660
	2.26009	1814	1847	1838	1879	1913	1896	1873	1925	1921	1950	2006	2019	2117	2421	2778	3176	3157							2.072	1125	1268	1383	1453	1580	1746	1908	2051	2165	2207	2328	2421	2579	2676	2772
	2.25872	1806	1830	1801	1852	1838	1835	1900	1919	1918	1931	1961	1972	2076	2393	2653	3010	3071							2.07085	1117	1285	1356	1495	1605	1778	1981	2058	2212	2320	2460	2423	2671	2761	2863
	2.25736	1776	1850	1836	1872	1884	1904	1881	1898	1934	1921	1972	1987	2100	2423	2758	3037	3089							2.0697	1146	1300	1405	1481	1691	1915	1989	2105	2325	2468	2493	2546	2810	2934	3027
	2.25599	1807	1832	1852	1843	1896	1869	1923	1901	1922	1961	2003	2031	2125	2402	2818	3187	3183							2.06855	1145	1348	1439	1503	1714	1899	2110	2227	2376	2501	2672	2696	2925	3026	3178
	2.25463	1808	1836	1830	1842	1866	1878	1895	1902	1905	1941	2001	2031	2080	2349	2689	3039	3045							2.06741	1177	1338	1453	1564	1748	1948	2114	2322	2484	2524	2730	2841	3016	3186	3356
	2.25327	1803	1862	1859	1837	1878	1855	1919	1922	1912	1892	1939	1979	2087	2368	2596	2947	2966							2.06627	1153	1387	1480	1610	1767	2050	2220	2374	2598	2731	2845	2972	3222	3417	3498
	2.25191	1823	1825	1844	1840	1867	1888	1878	1885	1907	1929	1940	1993	2078	2326	2569	2928	2937							2.06512	1121	1347	1495	1618	1825	2119	2287	2553	2704	2860	2975	3107	3300	3455	3672
	2.25055	1794	1826	1849	1872	1844	1854	1880	1926	1877	1905	1945	2006	2023	2318	2630	2933	2866							2.06398	1186	1383	1516	1711	1906	2184	2447	2601	2814	2983	3141	3289	3572	3760	3853
	2.2492	1800	1827	1854	1843	1861	1860	1888	1872	1921	1921	1963	1978	2045	2321	2543	2870	2858							2.06284	1189	1418	1543	1711	1911	2254	2514	2766	2933	3122	3275	3464	3677	3881	4015
	2.24784	1806	1803	1874	1842	1854	1871	1889	1895	1881	1897	1963	1991	2063	2264	2537	2868	2849							2.0617	1199	1462	1573	1812	2045	2361	2679	2904	3023	3298	3509	3637	3897	4106	4232
	2.24649	1791	1800	1838	1839	1864	1831	1856	1900	1890	1904	1946	1978	2055	2285	2549	2819	2877							2.06057	1196	1425	1605	1790	2020	2485	2750	2958	3286	3420	3710	3826	4192	4360	4532
	2.24514	1781	1826	1859	1831	1858	1843	1849	1896	1901	1922	1953	1962	2023	2269	2515	2831	2824							2.05943	1229	1439	1639	1861	2131	2577	2882	3084	3434	3619	3838	4030	4361	4571	4820
	2.24379	1776	1837	1843	1834	1844	1857	1883	1889	1906	1937	1971	1986	2046	2225	2576	2825	2859							2.05829	1237	1472	1639	1956	2177	2712	3007	3308	3587	3789	4049	4295	4607	4844	5054
	2.24244	1813	1805	1846	1845	1875	1872	1900	1884	1887	1909	1939	2019	2040	2274	2563	2828	2925							2.05716	1221	1515	1721	1997	2284	2819	3182	3523	3782	4060	4357	4587	4895	5137	5366
	2.2411	1803	1826	1883	1863	1849	1870	1895	1932	1913	1918	1926	1997	2067	2322	2563	2841	2914							2.05603	1270	1550	1860	2061	2400	2942	3372	3661	4058	4304	4568	4833	5181	5523	5747
	2.23975	1797	1821	1856	1831	1831	1863	1889	1910	1824	1922	1944	1979	2047	2212	2449	2780	2823							2.0549	1278	1594	1890	2153	2519	3096	3529	3859	4285	4479	4901	5212	5460	5802	6131
	2.23841	1802	1805	1878	1841	1838	1840	1842	1847	1893	1877	1930	1978	2016	2216	2418	2666	2720							2.05377	1280	1624	1861	2173	2564	3124	3647	4135	4443	4786	5111	5335	5838	6108	6580
	2.23707	1800	1814	1843	1851	1849	1838	1889	1877	1857	1872	1899	1956	2012	2226	2414	2670	2666							2.05264	1257	1667	1925	2277	2744	3417	3944	4304	4647	5070	5472	5653	6132	6672	6966
	2.23573	1817	1816	1853	1842	1842	1892	1854	1873	1911	1880	1959	1929	1983	2215	2371	2630	2601							2.05151	1309	1681	2012	2404	2805	3549	4113	4554	5040	5303	5751	6066	6554	6917	7474
	2.23439	1825	1828	1829	1820	1890	1886	1905	1877	1893	1893	1929	1946	1980	2190	2378	2649	2641							2.05039	1344	1769	2010	2548	2917	3821	4448	4904	5345	5682	6218	6493	6958	7381	7935
	2.23306	1819	1833	1831	1875	1842	1850	1860	1886	1868	1871	1904	1927	1979	2127	2322	2588	2593							2.04926	1367	1768	2113	2630	3129	4005	4677	5146	5612	6061	6593	6809	7506	8032	8446
	2.23172	1738	1820	1844	1808	1849	1863	1861	1849	1858	1861	1896	1920	1979	2111	2315	2519	2592							2.04814	1382	1844	2224	2751	3223	4159	4896	5457	6031	6462	6928	7311	7934	8490	9021
	2.23039	1790	1838	1846	1836	1869	1852	1850	1861	1855	1886	1878	1900	1968	2130	2289	2528	2539							2.04701	1429	1849	2347	2830	3443	4455	5297	5795	6461	6833	7485	7768	8474	9114	9636
	2.22906	1806	1805	1831	1838	1837	1838	1850	1873	1869	1890	1873	1911	1992	2097	2290	2497	2583							2.04589	1428	2007	2414	2973	3631	4662	5604	6151	6851	7326	7961	8356	9182	9703	10294
	2.22773	1812	1809	1827	1812	1842	1824	1870	1886	1852	1914	1894	1934	1944	2135	2253	2485	2488							2.04477	1465	2061	2542	3135	3810	5036	5904	6647	7129	7770	8440	8869	9666	10336	10949
	2.2264	1784	1835	1832	1798	1863	1821	1837	1887	1881	1876	1883	1932	1965	2149	2282	2484	2478							2.04365	1496	2090	2617	3301	4063	5217	6193	7105	7665	8308	8955	9491	10296	11024	11690
	2.22507	1789	1806	1801	1828	1842	1836	1844	1859	1863	1872	1867	1926	1978	2109	2313	2473	2512							2.04254	1475	2161	2679	3412	4063	5604	6495	7446	8084	8820	9481	10035	10756	11819	12409
	2.22375	1813	1812	1824	1821	1845	1868	1853	1841	1891	1883	1885	1911	1970	2058	2272	2460	2506							2.04142	1581	2234	2854	3644	4361	5973	7031	7879	8637	9404	10118	10701	11665	12531	13388
	2.22243	1782	1809	1813	1837	1833	1859	1842	1870	1876	1898	1899	1916	1950	2092	2293	2417	2431							2.04031	1593	2337	2995	3869	4674	6202	7467	8286	9043	9965	10759	11231	12343	13301	14154
	2.2211	1805	1816	1858	1841	1851	1839	1860	1872	1827	1874	1889	1935	1940	2154	2270	2452	2463							2.03919	1653	2404	3091	4032	4909	6540	7853	8740	9779	10628	11431	12037	13040	14096	14984
	2.21978	1789	1829	1828	1842	1800	1868	1845	1892	1847	1887	1910	1904	1952	2139	2241	2429	2443							2.03808	1647	2486	3184	4243	5119	6930	8318	9340	10192	11126	12200	12667	13749	14972	15924
	2.21846	1842	1834	1857	1816	1840	1846	1839	1885	1827	1886	1905	1909	1960	2082	2267	2405	2483							2.03697	1719	2557	3335	4359	5339	7266	8820	9769	10795	11680	12843	13479	14718	15918	16830
	2.21715	1787	1814	1843	1829	1851	1850	1861	1854	1856	1868	1918	1921	1933	2069	2216	2402	2416							2.03586	1715	2631	3449	4639	5606	7634	9177	10373	11426	12457	13430	14248	15507	16792	17595
	2.21583	1767	1829	1828	1778	1812	1843	1878	1855	1850	1890	1870	1874	1941	2051	2244	2368	2405							2.03475	1723	2728	3570	4857	5884	7993	9574	10870	12197	13092	14139	15094	16369	17623	18711
	2.21452	1790	1796	1820	1846	1830	1847	1844	1823	1845	1841	1888	1906	1971	2078	2259	2449	2413							2.03364	1803	2800	3742	4911	6205	8462	10004	11482	12528	13609	14885	15626	17262	18417	19635
	2.21321	1745	1857	1812	1816	1859	1842	1864	1847	1880	1887	1927	1897	1946	2086	2256	2384	2427							2.03253	1807	2925	3904	5193	6453	8679	10714	11986	13288	14299	15566	16483	18158	19432	20625
	2.21189	1775	1812	1828	1824	1825	1867	1836	1868	1851	1875	1914	1916	1989	2079	2265	2467	2460							2.03143	1915	2969	4033	5411	6732	9060	11208	12446	13738	15024	16245	17295	18785	20367	21479
	2.21058	1777	1807	1815	1813	1854	1844	1875	1876	1884	1884	1912	1946	1974	2106	2289	2499	2481							2.03032	1893	3105	4186	5674	6945	9579	11562	13036	14301	15638	17062	17956	19548	20978	22474
	2.20928	1811	1829	1816	1810	1840	1839	1862	1880	1849	1896	1884	1919	1956	2107	2295	2416	2479							2.02922	1948	3173	4249	5781	7188	9813	12008	13367	14838	16176	17676	18718	20230	21752	23341
	2.20797	1784	1813	1827	1859	1824	1855	1885	1861	1851	1872	1907	1924	1935	2129	2255	2493	2462							2.02812	1994	3245	4370	6016	7449	10263	12399	13978	15329	16811	18440	19470	21029	22652	24217
	2.20667	1825	1812	1836	1819	1849	1846	1823	1895	1889	1917	1880	1926	1954	2066	2331	2464	2445							2.02702	2007	3337	4534	6045	7682	10646	12926	14554	15961	17357	18959	20200	21810	23288	24989
	2.20536	1802	1781	1783	1842	1833	1835	1837	1863	1805	1864	1887	1875	1914	2075	2186	2382	2385							2.02592	2037	3351	4698	6346	7873	10931	13139	14916	16445	17874	19405	20828	22446	24066	25788
	2.20406	1805	1817	1814	1831	1832	1859	1822	1869	1859	1887	1890	1904	1963	2042	2165	2285	2335							2.02482	2065	3479	4705	6422	8142	11272	13627	15282	16876	18394	19959	21330	22760	24633	26555
	2.20276	1816	1811	1813	1792	1813	1863	1808	1839	1888	1864	1861	1882	1938	2022	2184	2335	2319							2.02372	2081	3483	4821	6588	8275	11456	13832	15820	17221	18892	20483	21759	23610	25091	27031
	2.20146	1780	1818	1821	1811	1858	1878	1847	1810	1846	1865	1875	1866	1924	2013	2150	2282	2328							2.02263	2061	3491	4850	6803	8488	11649	14081	16028	17707	19214	20944	22072	24008	25897	27553
	2.20017	1786	1838	1843	1822	1796	1853	1816	1840	1842	1849	1835	1883	1910	2034	2108	2323	2268							2.02153	2159	3486	4908	6766	8617	11910	14344	16211	18033	19599	21422	22658	24500	26170	27988
	2.19887	1791	1817	1806	1850	1834	1848	1835	1842	1841	1873	1919	1858	1907	2029	2074	2270	2245							2.02044	2178	3564	4940	6971	8720	12131	14516	16322	18312	19726	21485	22918	24743	26417	28425
	2.19758	1791	1816	1824	1857	1813	1870	1859	1839	1818	1877	1840	1876	1945	2042	2112	2297	2274							2.01935	2149	3628	5101	7081	8841	12141	14781	16609	18454	20185	21822	23213	25142	26876	28700
	2.19628	1806	1829	1824	1838	1824	1843	1812	1835	1862	1881	1879	1877	1898	2054	2124	2235	2240							2.01826	2143	3673	5074	7075	8842	12197	14755	16718	18616	20159	21698	23256	25326	26983	28969
	2.19499	1776	1830	1874	1827	1808	1814	1847	1854	1870	1863	1858	1873	1904	1956	2062	2213	2238							2.01717	2139	3603	5115	7152	9009	12484	14974	16888	18803	20321	22154	23594	25297	27136	29157
	2.1937	1787	1812	1797	1828	1815	1820	1833	1813	1810	1879	1885	1897	1885	2006	2094	2230	2218							2.01608	2122	3612	5110	7093	9037	12479	14907	16879	18697	20474	22338	23733	25533	27173	29236
	2.19242	1828	1806	1810	1827	1859	1844	1842	1842	1831	1858	1876	1872	1899	1980	2126	2201	2250							2.01499	2148	3676	5167	7232	8951	12507	15014	16969	18946	20531	22136	23617	25616	27408	29284
	2.19113	1773	1782	1816	1827	1830	1817	1848	1847	1846	1845	1885	1830	1892	2002	2073	2184	2224							2.0139	2177	3600	5177	7277	9014	12513	15101	17159	18788	20568	22251	23840	25478	27367	29329
	2.18984	1809	1821	1807	1804	1896	1807	1848	1829	1851	1855	1873	1871	1904	2012	2096	2175	2249							2.01282	2129	3620	5111	7185	8997	12496	15013	17097	18885	20581	22261	23556	25558	27296	29156
	2.18856	1803	1803	1828	1852	1846	1838	1841	1836	1860	1849	1889	1863	1919	2001	2111	2191	2191							2.01174	2128	3667	5011	7148	8940	12482	14968	16837	18731	20459	22081	23800	25663	27298	29009
	2.18728	1759	1833	1835	1823	1784	1862	1823	1832	1823	1863	1851	1847	1894	1989	2119	2190	2261							2.01065	2113	3666	5129	7146	9066	12475	14944	17008	18788	20463	22283	23775	25655	27361	29167
	2.186	1803	1824	1819	1864	1824	1843	1813	1842	1848	1843	1880	1858	1913	1972	2046	2185	2233							2.00957	2097	3565	5089	7128	9016	12487	14972	16927	18786	20368	22034	23661	25669	27167	29088
	2.18472	1797	1820	1824	1823	1822	1857	1863	1858	1857	1847	1870	1885	1897	1991	2088	2211	2189							2.00849	2152	3590	5092	7130	8841	12380	14790	16867	18647	20326	22141	23483	25502	27075	29039
	2.18344	1773	1818	1823	1847	1830	1841	1840	1825	1881	1863	1859	1893	1897	2015	2057	2171	2209							2.00741	2116	3588	5056	6988	8912	12313	14758	16682	18530	20251	21686	23264	25289	26894	28724
	2.18217	1805	1801	1847	1813	1805	1802	1846	1836	1836	1874	1838	1849	1873	1993	2065	2224	2187							2.00633	2191	3598	5059	7111	8821	12415	14674	16665	18365	20038	21818	23215	25184	26850	28674
	2.18089	1766	1825	1856	1821	1829	1821	1813	1815	1837	1869	1869	1870	1895	1950	2081	2151	2235							2.00526	2056	3526	4897	7019	8715	12088	14581	16491	18181	19933	21519	22904	24994	26375	28350
	2.17962	1795	1805	1842	1808	1843	1845	1856	1833	1854	1848	1841	1902	1905	2011	2039	2209	2188							2.00418	2134	3538	4984	6901	8792	12104	14463	16409	18233	19803	21368	22755	24671	26225	28081
	2.17835	1782	1797	1812	1841	1816	1860	1851	1834	1880	1844	1917	1848	1915	1973	2069	2207	2228							2.0031	2027	3428	4934	6790	8592	11803	14078	16000	17659	19246	20916	22399	24135	25761	27551
	2.17708	1812	1787	1828	1816	1828	1845	1806	1838	1863	1855	1909	1861	1895	1945	2049	2109	2186							2.00203	2065	3379	4729	6654	8419	11542	13833	15617	17386	19099	20462	21951	23565	25018	26765
	2.17581	1765	1802	1826	1793	1850	1821	1835	1867	1830	1877	1846	1840	1890	1956	2082	2171	2179							2.00096	2027	3382	4756	6598	8282	11324	13501	15522	17177	18484	20068	21608	23133	24783	26478
	2.17454	1796	1800	1836	1792	1778	1851	1846	1856	1831	1855	1874	1862	1868	2012	2068	2153	2231							1.99989	2037	3255	4629	6475	8095	11245	13301	15015	16775	18132	19758	21153	22803	24336	25960
	2.17328	1803	1833	1808	1844	1811	1827	1834	1805	1844	1878	1833	1857	1871	1952	2074	2198	2202							1.99882	2029	3316	4589	6415	7998	11133	13153	14892	16391	17928	19422	20748	22461	23842	25449
	2.17201	1780	1824	1820	1846	1847	1808	1847	1846	1808	1862	1860	1878	1841	1979	2105	2150	2133							1.99775	2012	3253	4557	6323	7784	10887	12850	14595	16310	17396	19085	20369	21913	23405	25237
	2.17075	1781	1806	1811	1836	1818	1878	1852	1807	1824	1866	1872	1835	1897	1974	2027	2163	2211							1.99668	1978	3267	4481	6122	7724	10668	12794	14338	16031	17390	18702	19910	21608	23221	24628
	2.16949	1829	1786	1833	1847	1808	1842	1855	1856	1849	1822	1879	1871	1849	1970	2021	2161	2210							1.99561	1985	3208	4388	6100	7592	10557	12358	14176	15699	17009	18331	19791	21313	22840	24362
	2.16823	1801	1818	1820	1798	1832	1841	1799	1820	1825	1865	1886	1861	1885	1981	2020	2145	2183							1.99455	1970	3192	4388	5949	7573	10400	12247	13883	15487	16689	18213	19509	21144	22477	23864
	2.16697	1767	1861	1807	1825	1843	1825	1854	1856	1837	1824	1888	1873	1895	1967	2029	2135	2168							1.99348	1962	3123	4311	5887	7369	10257	11979	13670	15134	16334	17788	18984	20506	21986	23428
	2.16571	1812	1812	1819	1812	1822	1822	1803	1837	1867	1870	1858	1854	1869	1986	2048	2161	2153							1.99242	1922	3089	4312	5791	7219	9983	11807	13377	14993	16081	17380	18698	20275	21579	22997
	2.16446	1818	1790	1819	1795	1835	1832	1845	1840	1830	1848	1876	1867	1867	1958	2046	2170	2162							1.99136	1908	3096	4146	5669	7174	9774	11659	13184	14531	15774	17097	18352	19766	21120	22520
	2.16321	1765	1834	1801	1837	1836	1824	1799	1822	1858	1832	1842	1904	1892	1917	2068	2145	2170							1.9903	1951	3042	4195	5657	7071	9753	11470	12841	14538	15555	16847	18109	19536	20988	22174
	2.16195	1807	1798	1832	1821	1838	1819	1834	1841	1860	1857	1870	1882	1926	1985	2074	2139	2220							1.98924	1888	2979	4088	5618	7024	9529	11174	12599	14078	15272	16549	17673	19166	20482	21767
	2.1607	1805	1802	1832	1806	1809	1794	1809	1818	1843	1847	1873	1879	1893	1961	2053	2139	2137							1.98818	1869	2980	4037	5447	6760	9322	10938	12287	13975	15001	16222	17283	18714	19981	21273
	2.15945	1789	1805	1793	1823	1845	1803	1807	1853	1833	1842	1866	1866	1853	1967	2058	2177	2159							1.98712	1858	2971	3950	5346	6644	9065	10748	12195	13459	14611	15824	17000	18380	19537	20979
	2.15821	1802	1793	1823	1831	1841	1817	1778	1843	1855	1841	1863	1829	1857	1978	2015	2172	2148							1.98607	1785	2924	3829	5337	6427	8979	10584	11888	13339	14351	15581	16710	18025	19195	20712
	2.15696	1812	1812	1840	1841	1817	1835	1831	1835	1828	1847	1850	1859	1874	1959	2053	2142	2170							1.98501	1841	2886	3891	5206	6408	8908	10357	11791	13019	14139	15276	16376	17570	18836	20064
	2.15571	1779	1816	1810	1835	1815	1837	1788	1824	1849	1849	1866	1864	1895	1957	2030	2140	2182							1.98396	1799	2894	3815	5138	6324	8601	10056	11601	12783	13918	15161	15967	17166	18557	19480
	2.15447	1771	1814	1811	1798	1826	1858	1794	1845	1802	1817	1876	1862	1878	1992	2025	2162	2196							1.9829	1797	2828	3827	5062	6345	8469	9887	11278	12562	13443	14642	15784	17037	18195	19332
	2.15323	1786	1806	1783	1806	1829	1827	1844	1817	1852	1804	1829	1854	1913	1941	2040	2158	2180							1.98185	1814	2837	3732	4937	6209	8435	9756	11106	12308	13453	14408	15449	16602	17912	19106
	2.15199	1795	1785	1859	1828	1831	1813	1858	1832	1843	1834	1869	1877	1873	1973	2063	2195	2185							1.9808	1778	2881	3648	4886	6071	8200	9529	10933	12233	13118	14210	15317	16436	17550	18693
	2.15075	1782	1794	1817	1800	1780	1820	1834	1833	1811	1865	1885	1870	1896	1927	2074	2146	2174							1.97975	1819	2780	3600	4789	6027	8099	9430	10630	11897	12841	13870	15059	16298	17302	18137
	2.14951	1797	1825	1840	1839	1828	1810	1819	1855	1859	1867	1863	1849	1884	1972	2055	2156	2198							1.9787	1763	2711	3637	4799	5951	8026	9273	10634	11734	12665	13682	14701	15928	17049	18097
	2.14827	1811	1805	1828	1814	1810	1843	1824	1859	1850	1929	1873	1845	1923	1983	2089	2117	2147							1.97765	1778	2713	3483	4704	5834	7822	9077	10331	11475	12412	13485	14487	15511	16781	17798
	2.14704	1801	1805	1824	1821	1834	1812	1853	1821	1876	1831	1877	1867	1922	1993	2041	2149	2171							1.97661	1804	2740	3519	4606	5710	7806	9028	10206	11402	12282	13279	14258	15337	16541	17612
	2.1458	1803	1789	1815	1805	1809	1807	1833	1849	1841	1847	1851	1896	1893	1961	2072	2130	2165							1.97556	1706	2729	3497	4693	5660	7650	9018	10050	11205	12056	13117	14031	15328	16161	17238
	2.14457	1807	1805	1803	1808	1818	1832	1852	1858	1825	1862	1857	1864	1913	1972	2045	2144	2175							1.97452	1736	2710	3517	4676	5647	7561	8800	9917	11059	11946	12768	13813	14903	15807	16834
	2.14334	1788	1802	1820	1793	1822	1837	1820	1834	1843	1838	1882	1880	1865	1965	2070	2149	2164							1.97347	1774	2657	3438	4553	5476	7492	8745	9847	10998	11957	12835	13651	14804	15785	16572
	2.14211	1809	1810	1820	1785	1829	1838	1826	1833	1814	1846	1858	1884	1895	1974	2073	2124	2143							1.97243	1702	2725	3413	4477	5508	7456	8496	9679	10643	11662	12621	13477	14407	15486	16514
	2.14088	1834	1821	1825	1822	1831	1835	1817	1864	1849	1832	1871	1863	1874	1976	2075	2126	2179							1.97139	1685	2611	3447	4502	5503	7325	8439	9652	10675	11506	12497	13400	14385	15435	16158
	2.13966	1819	1797	1832	1809	1844	1855	1825	1840	1850	1865	1887	1882	1884	1942	2048	2132	2161							1.97035	1684	2620	3405	4404	5409	7380	8442	9418	10460	11340	12328	13205	14072	15099	15961
	2.13843	1757	1811	1809	1801	1818	1822	1811	1799	1820	1875	1859	1895	1886	1991	2058	2162	2222							1.96931	1755	2616	3354	4319	5292	7249	8280	9333	10334	11264	12202	13025	14018	15004	15762
	2.13721	1809	1779	1833	1843	1798	1823	1836	1824	1859	1835	1879	1878	1914	1987	2034	2155	2166							1.96828	1684	2609	3395	4391	5321	7147	8191	9227	10346	11182	12085	12869	13846	14735	15591
	2.13599	1786	1801	1821	1849	1808	1823	1859	1833	1868	1855	1853	1893	1927	1985	2098	2136	2157							1.96724	1681	2568	3325	4316	5243	7114	8070	9078	10150	11065	11939	12731	13720	14634	15445
	2.13477	1806	1812	1828	1826	1815	1853	1841	1846	1849	1859	1845	1848	1907	2008	2068	2170	2186							1.9662	1742	2594	3284	4322	5236	7036	8054	9096	10090	11028	11796	12692	13549	14520	15266
	2.13355	1788	1813	1799	1836	1833	1837	1846	1830	1851	1878	1898	1835	1885	1996	2119	2156	2182							1.96517	1651	2591	3343	4318	5098	7043	8070	8856	10093	10813	11552	12362	13483	14239	15042
	2.13233	1807	1812	1819	1780	1867	1831	1882	1838	1805	1859	1865	1876	1898	2000	2115	2189	2223							1.96414	1708	2612	3279	4331	5167	6912	7829	8870	10004	10705	11472	12254	13147	14043	14820
	2.13111	1788	1786	1805	1821	1806	1855	1829	1833	1859	1866	1884	1892	1934	2011	2091	2184	2201							1.9631	1687	2576	3316	4259	5050	6844	7718	8830	9714	10540	11435	12147	13071	13954	14757
	2.1299	1793	1793	1848	1813	1840	1821	1844	1838	1824	1840	1880	1885	1896	2035	2103	2176	2207							1.96207	1714	2580	3259	4199	4994	6835	7675	8725	9756	10490	11365	12179	12874	13530	14638
	2.12868	1792	1824	1878	1812	1841	1807	1836	1825	1831	1855	1885	1876	1897	1961	2089	2189	2171							1.96104	1659	2554	3275	4234	4952	6787	7630	8604	9529	10488	11083	11850	12728	13582	14250
	2.12747	1789	1820	1862	1859	1806	1833	1864	1856	1828	1857	1896	1897	1871	2012	2076	2189	2178							1.96001	1636	2517	3234	4182	4975	6757	7631	8483	9489	10254	11115	11876	12721	13419	14172
	2.12626	1784	1807	1836	1834	1828	1847	1847	1838	1871	1851	1915	1883	1898	1994	2117	2188	2185							1.95899	1666	2531	3218	4265	4944	6672	7460	8420	9324	10211	10991	11609	12451	13345	13946
	2.12505	1795	1779	1828	1817	1806	1834	1856	1869	1874	1846	1844	1886	1923	2001	2127	2206	2200							1.95796	1637	2521	3149	4158	4894	6653	7506	8368	9316	10195	10947	11557	12399	13129	13971
	2.12384	1808	1809	1838	1817	1850	1841	1827	1845	1880	1855	1849	1877	1929	2004	2091	2180	2161							1.95693	1675	2550	3176	4048	4904	6607	7327	8353	9150	10085	10635	11497	12208	13031	13735
	2.12263	1761	1801	1815	1817	1826	1829	1838	1841	1845	1865	1851	1845	1920	2013	2071	2244	2238							1.95591	1712	2512	3238	4103	4908	6628	7327	8222	9244	9998	10737	11433	12379	12930	13714
	2.12143	1810	1798	1823	1858	1822	1838	1830	1868	1854	1885	1876	1891	1939	1992	2110	2194	2207							1.95489	1687	2501	3192	4115	4868	6470	7302	8165	9147	9951	10628	11385	12114	12752	13476
	2.12022	1789	1828	1845	1823	1808	1811	1842	1827	1849	1876	1911	1874	1873	1991	2105	2209	2270							1.95386	1619	2541	3216	4125	4874	6486	7287	8152	9169	9804	10530	11270	11991	12820	13387
	2.11902	1804	1834	1801	1833	1858	1821	1839	1870	1866	1894	1908	1904	1900	2037	2077	2194	2231							1.95284	1637	2498	3185	4041	4791	6384	7138	8127	9015	9735	10380	11140	11747	12572	13281
	2.11782	1828	1846	1842	1842	1846	1857	1835	1865	1832	1878	1863	1902	1913	2040	2104	2180	2210							1.95182	1676	2542	3203	4106	4860	6371	7279	8112	9081	9793	10422	11245	11851	12558	13171
	2.11662	1805	1815	1841	1843	1828	1875	1833	1854	1894	1877	1900	1927	1923	2003	2112	2203	2238							1.9508	1666	2463	3193	4132	4765	6439	7118	8068	8859	9652	10403	11022	11756	12528	13155
	2.11542	1794	1816	1833	1859	1822	1868	1870	1854	1856	1844	1886	1919	1927	2053	2118	2238	2259							1.94978	1623	2493	3279	4067	4820	6426	7061	7922	8937	9580	10358	10841	11623	12442	12908
	2.11422	1783	1840	1810	1833	1835	1874	1836	1879	1867	1874	1853	1882	1923	2015	2140	2232	2281							1.94877	1593	2533	3231	4071	4848	6444	7096	7965	8887	9711	10215	10865	11823	12423	13044
	2.11302	1807	1839	1838	1840	1837	1862	1892	1875	1880	1887	1908	1912	1955	2074	2131	2251	2288							1.94775	1611	2563	3280	4028	4908	6372	7244	8027	8862	9626	10200	10787	11588	12227	12852
	2.11183	1804	1870	1811	1818	1858	1838	1859	1850	1911	1884	1896	1910	1883	1985	2116	2253	2293							1.94674	1654	2502	3148	4106	4777	6422	7033	7951	8838	9609	10236	10869	11571	12218	12780
	2.11064	1795	1835	1785	1798	1852	1853	1856	1856	1856	1879	1901	1913	1952	2061	2152	2276	2274							1.94572	1682	2549	3221	4082	4741	6347	7040	7891	8734	9563	10113	10757	11449	12097	12806
	2.10944	1811	1823	1856	1862	1872	1866	1872	1860	1911	1879	1913	1947	1934	2064	2184	2248	2261							1.94471	1644	2506	3180	4059	4808	6429	7066	7856	8765	9405	10117	10808	11483	12094	12626
	2.10825	1788	1817	1826	1851	1833	1836	1888	1900	1892	1871	1878	1944	1950	2063	2169	2255	2314							1.9437	1661	2516	3256	4099	4770	6391	7040	7812	8719	9534	10098	10734	11460	11969	12655
	2.10706	1786	1831	1832	1845	1839	1899	1873	1837	1906	1867	1907	1919	1957	2093	2206	2283	2334							1.94269	1618	2515	3297	4070	4762	6359	6857	7820	8730	9473	10207	10736	11409	11929	12436
	2.10588	1797	1844	1839	1870	1858	1872	1867	1884	1863	1880	1891	1899	1933	2072	2171	2278	2276							1.94168	1621	2541	3253	4051	4826	6249	6883	7860	8699	9366	10035	10542	11324	11872	12434
	2.10469	1792	1832	1871	1860	1855	1859	1862	1898	1864	1875	1869	1908	1918	2072	2154	2322	2351							1.94067	1669	2546	3283	4057	4824	6373	6935	7771	8615	9338	9969	10672	11416	11899	12411
	2.1035	1829	1827	1839	1840	1821	1880	1855	1870	1844	1904	1888	1915	1962	2094	2204	2320	2327							1.93966	1648	2554	3285	4107	4763	6451	6944	7852	8737	9446	10033	10641	11288	11946	12316
	2.10232	1796	1846	1841	1860	1820	1896	1877	1859	1870	1903	1922	1900	2003	2113	2184	2332	2339							1.93865	1637	2579	3320	4102	4783	6497	6926	7886	8717	9462	10143	10641	11251	11914	12352
	2.10114	1815	1832	1813	1861	1850	1872	1859	1881	1887	1916	1897	1945	1957	2104	2209	2365	2346							1.93765	1592	2552	3242	4172	4913	6418	6853	7821	8600	9449	10101	10734	11429	11930	12347
	2.09996	1818	1819	1852	1891	1852	1859	1860	1892	1895	1883	1907	1933	2005	2095	2177	2356	2317							1.93664	1658	2482	3273	4063	4833	6329	6870	7786	8625	9280	9952	10645	11236	11793	12342
	2.09878	1784	1812	1842	1875	1826	1852	1883	1913	1845	1883	1900	1940	1966	2092	2212	2355	2390							1.93564	1603	2520	3239	4099	4808	6314	6918	7616	8643	9314	9900	10536	11070	11761	12240
	2.0976	1819	1852	1829	1833	1875	1870	1873	1863	1864	1910	1951	1942	2041	2086	2223	2365	2400							1.93464	1596	2527	3252	4133	4757	6327	6727	7638	8601	9371	9899	10579	11097	11677	12132
	2.09642	1804	1837	1819	1841	1843	1862	1905	1901	1889	1887	1933	1961	1997	2134	2248	2391	2412							1.93364	1664	2516	3253	4122	4831	6325	6914	7603	8547	9274	9804	10366	11156	11639	11994
	2.09524	1836	1824	1868	1869	1882	1888	1877	1861	1883	1893	1946	1919	1993	2101	2198	2382	2439							1.93264	1640	2504	3322	4047	4804	6348	6903	7585	8579	9324	9840	10472	11146	11705	11979
	2.09407	1802	1837	1841	1869	1816	1878	1938	1903	1922	1902	1924	1925	2015	2135	2244	2410	2439							1.93164	1658	2561	3275	4053	4818	6295	6807	7668	8571	9240	9803	10341	11092	11502	11903
	2.0929	1819	1858	1843	1829	1838	1872	1899	1858	1922	1901	1927	1946	2012	2153	2241	2370	2460							1.93064	1637	2542	3242	4150	4823	6284	6835	7672	8517	9230	9821	10424	11042	11477	11932
	2.09172	1827	1850	1841	1868	1876	1889	1943	1904	1890	1871	1946	1965	1999	2189	2263	2475	2419							1.92964	1657	2601	3354	4081	4826	6423	6827	7612	8506	9140	9734	10371	11033	11502	11835
	2.09055	1844	1867	1842	1868	1873	1872	1925	1896	1928	1926	1970	1936	1987	2208	2314	2412	2480							1.92865	1634	2552	3374	4210	4776	6346	6903	7595	8536	9243	9767	10367	10923	11403	11869
	2.08938	1810	1841	1852	1871	1838	1856	1900	1916	1899	1910	1934	1961	2029	2168	2321	2472	2480							1.92765	1667	2597	3334	4102	4848	6331	6845	7546	8533	9107	9851	10350	11109	11383	11870
	2.08821	1835	1837	1851	1891	1880	1925	1897	1917	1888	1954	1948	1956	2025	2206	2317	2429	2513							1.92666	1628	2566	3272	4142	4827	6318	6737	7558	8456	9203	9680	10385	11004	11415	11746
	2.08705	1830	1837	1850	1883	1873	1890	1913	1879	1927	1941	1969	1991	2058	2185	2343	2485	2486							1.92566	1626	2537	3379	4152	4836	6277	6824	7717	8486	9315	9717	10400	10929	11389	11905
	2.08588	1814	1844	1871	1869	1885	1884	1922	1902	1934	1899	1945	1967	2037	2213	2349	2539	2533							1.92467	1613	2559	3342	4144	4832	6375	6798	7489	8479	9255	9719	10207	10995	11443	11751
	2.08472	1833	1830	1894	1878	1882	1887	1945	1904	1926	1955	1955	1981	2036	2245	2320	2548	2530							1.92368	1603	2583	3375	4187	4877	6462	6800	7564	8574	9281	9926	10332	11047	11539	11763
	2.08356	1822	1856	1861	1851	1849	1891	1921	1958	1934	1943	1979	1965	2070	2236	2308	2499	2523							1.92269	1616	2576	3415	4147	4828	6402	6774	7571	8442	9196	9759	10205	10959	11345	11797
	2.08239	1812	1829	1871	1874	1892	1867	1922	1932	1945	1961	1954	2042	2073	2276	2427	2556	2573							1.9217	1650	2588	3398	4167	4857	6292	6990	7560	8548	9154	9855	10325	10926	11377	11814
	2.08123	1831	1856	1887	1897	1906	1909	1893	1949	1931	1952	1990	2019	2062	2259	2429	2560	2569							1.92071	1658	2575	3429	4189	4861	6340	6889	7590	8646	9298	9853	10349	10950	11460	11714
	2.08007	1832	1840	1864	1893	1885	1902	1900	1954	1905	1930	1984	2006	2081	2229	2418	2598	2670							1.91973	1592	2549	3338	4182	4804	6368	6902	7562	8519	9163	9831	10376	10939	11251	11789
	2.07892	1843	1870	1873	1889	1923	1951	1927	1952	1959	1955	1956	2027	2060	2230	2439	2548	2625							1.91874	1622	2601	3358	4247	4917	6419	6792	7572	8620	9291	9889	10280	10995	11306	11776
	2.07776	1828	1883	1877	1871	1890	1917	1938	1958	1953	1937	2016	2063	2104	2291	2484	2668	2655							1.91776	1646	2539	3356	4159	4873	6445	6874	7592	8658	9161	9916	10345	10946	11354	11686
	2.0766	1829	1880	1872	1865	1888	1919	1932	1952	1960	1998	2011	2044	2065	2266	2480	2630	2698							1.91677	1609	2523	3352	4120	4813	6427	6880	7509	8495	9237	9804	10305	10871	11344	11609
	2.07545	1850	1863	1916	1871	1897	1925	1955	1945	1963	1989	2034	2070	2111	2334	2498	2697	2742							1.91579	1613	2619	3419	4202	4886	6465	6880	7557	8467	9201	9940	10478	10886	11357	11575
	2.0743	1815	1874	1903	1918	1949	1923	1954	1958	1993	1978	2078	2053	2100	2336	2517	2742	2793							1.91481	1598	2562	3335	4163	4888	6369	6938	7531	8680	9185	9851	10308	10892	11324	11532
	2.07315	1849	1911	1909	1930	1943	1926	1992	1960	1926	2018	2028	2106	2170	2352	2521	2737	2788							1.91383	1568	2567	3404	4184	4862	6525	6918	7643	8513	9193	9839	10324	10905	11320	11676
	2.072	1823	1902	1875	1906	1934	1951	1945	1952	1958	2015	2064	2064	2169	2387	2602	2769	2803							1.91285	1622	2582	3369	4168	4757	6396	6892	7507	8529	9235	9779	10296	10904	11470	11577
	2.07085	1852	1882	1889	1885	1920	1941	1984	1975	1972	2035	2047	2092	2175	2396	2530	2866	2852							1.91187	1578	2522	3392	4151	4857	6419	6880	7600	8515	9193	9924	10230	10887	11273	11562
	2.0697	1830	1914	1884	1950	1934	1966	1971	2001	2009	2058	2085	2082	2165	2418	2619	2813	2904							1.91089	1582	2532	3347	4136	4815	6312	6824	7560	8570	9164	9771	10278	10793	11191	11546
	2.06855	1826	1866	1882	1934	1937	1931	2007	1998	2018	2054	2073	2095	2202	2440	2683	2893	2919							1.90991	1643	2518	3363	4239	4768	6385	6849	7599	8523	9159	9898	10201	10890	11333	11554
	2.06741	1850	1904	1943	1949	1931	1972	1986	2008	1974	2055	2067	2136	2206	2459	2666	2924	2921							1.90894	1609	2456	3236	4095	4829	6437	6756	7471	8366	9089	9710	10053	10730	11183	11697
	2.06627	1839	1853	1915	1934	1975	1915	1994	2006	1983	2083	2117	2130	2193	2426	2708	2950	3038							1.90796	1573	2480	3414	4066	4806	6341	6815	7505	8491	8959	9763	10249	10884	11229	11510
	2.06512	1846	1887	1908	1969	1964	1979	1994	2063	2009	2093	2147	2160	2271	2490	2752	3034	3009							1.90699	1572	2491	3284	4163	4820	6379	6747	7578	8430	9164	9701	10163	10689	11119	11495
	2.06398	1831	1908	1934	1940	1953	1970	2018	1994	2059	2059	2088	2182	2233	2550	2750	3023	3039							1.90602	1571	2535	3306	4098	4817	6418	6814	7447	8340	9052	9792	10260	10792	11222	11551
	2.06284	1855	1915	1918	1935	1968	1992	2008	2049	2034	2080	2121	2218	2256	2537	2823	3071	3137							1.90504	1513	2450	3288	4016	4707	6334	6612	7375	8398	8959	9602	10106	10812	11240	11371
	2.0617	1837	1905	1917	1913	1983	2014	2034	2066	2059	2103	2087	2201	2249	2603	2873	3105	3136							1.90407	1550	2448	3236	4097	4732	6363	6700	7322	8435	9001	9666	10220	10710	11295	11378
	2.06057	1826	1917	1938	1988	1983	2008	2040	2076	2064	2132	2128	2189	2304	2615	2880	3135	3236							1.9031	1525	2401	3228	4027	4766	6353	6748	7433	8379	8972	9585	10053	10625	11188	11421
	2.05943	1901	1867	1907	1959	1964	2008	2021	2053	2045	2083	2125	2236	2316	2638	2933	3200	3208							1.90214	1542	2367	3220	4014	4706	6301	6685	7493	8399	8922	9597	10124	10704	11195	11256
	2.05829	1880	1944	1955	1977	1987	2025	2040	2110	2064	2114	2180	2212	2343	2660	2977	3249	3292							1.90117	1526	2413	3224	4018	4624	6270	6627	7331	8351	8789	9629	10057	10565	11154	11247
	2.05716	1872	1956	1976	1992	1997	2032	2022	2069	2089	2121	2175	2295	2377	2713	3058	3307	3316							1.9002	1544	2412	3240	3989	4698	6289	6686	7388	8275	8866	9523	9977	10616	11092	11221
	2.05603	1855	1952	1933	2003	2015	2041	2086	2101	2089	2187	2179	2269	2429	2745	3094	3371	3375							1.89923	1499	2359	3182	3924	4651	6316	6576	7265	8288	8827	9634	9947	10522	11088	11202
	2.0549	1858	1973	1997	1991	2023	2044	2093	2126	2093	2169	2237	2327	2395	2767	3095	3408	3451							1.89827	1461	2309	3126	3999	4647	6144	6554	7222	8156	8735	9393	9957	10379	10891	11156
	2.05377	1905	1928	2014	2032	2018	2079	2148	2129	2116	2224	2252	2323	2460	2820	3220	3489	3485							1.89731	1504	2346	3125	3893	4599	6110	6490	7212	8176	8717	9408	9853	10500	10998	11016
	2.05264	1915	1941	1973	2025	2045	2060	2126	2181	2164	2232	2292	2383	2502	2857	3218	3557	3583							1.89634	1482	2318	3098	3770	4582	6081	6496	7088	8129	8715	9326	9943	10353	10740	11126
	2.05151	1877	1980	1994	2051	2065	2099	2134	2184	2177	2205	2299	2363	2520	2890	3267	3665	3649							1.89538	1460	2298	3120	3803	4567	6024	6510	7061	8102	8720	9317	9722	10327	10885	10983
	2.05039	1932	1926	2034	2010	2068	2109	2156	2192	2210	2257	2315	2431	2586	2947	3381	3785	3730							1.89442	1492	2339	3099	3891	4472	6104	6475	7170	8099	8676	9366	9795	10321	10772	11016
	2.04926	1904	1943	2034	2054	2082	2124	2188	2198	2220	2222	2347	2392	2569	3057	3426	3843	3836							1.89346	1511	2228	3028	3722	4474	6026	6328	7035	8041	8425	9230	9586	10232	10697	10845
	2.04814	1941	1940	1999	2054	2111	2172	2207	2279	2214	2335	2384	2470	2626	3073	3508	3894	3990							1.8925	1495	2276	2988	3749	4433	5881	6326	7042	7953	8401	9011	9428	10105	10588	10716
	2.04701	1931	2003	1997	2109	2121	2158	2178	2298	2201	2321	2397	2480	2683	3160	3598	3989	4075							1.89154	1515	2215	2984	3738	4386	5887	6320	6900	7912	8473	8986	9434	10102	10491	10673
	2.04589	1896	1971	2101	2067	2138	2197	2232	2269	2258	2357	2435	2524	2677	3211	3672	4126	4098							1.89059	1437	2178	2980	3651	4348	5896	6296	6945	7812	8321	8923	9394	10046	10431	10637
	2.04477	1914	2024	2098	2124	2155	2197	2250	2310	2317	2394	2487	2581	2759	3292	3755	4250	4211							1.88963	1499	2166	2974	3622	4287	5784	6169	6933	7814	8293	8893	9401	9963	10396	10423
	2.04365	1978	2037	2071	2132	2154	2221	2291	2362	2282	2426	2510	2612	2771	3413	3829	4330	4288							1.88867	1464	2182	2911	3573	4259	5755	6120	6790	7716	8302	8911	9345	9772	10351	10386
	2.04254	1947	2049	2102	2134	2233	2234	2316	2339	2390	2461	2515	2637	2851	3428	3903	4353	4492							1.88772	1438	2169	2871	3558	4216	5723	5945	6708	7627	8094	8746	9210	9722	10249	10371
	2.04142	1985	2049	2175	2211	2221	2256	2330	2415	2409	2485	2590	2720	2928	3596	4081	4624	4618							1.88677	1470	2168	2796	3516	4221	5699	5990	6781	7527	8030	8692	9096	9565	10071	10192
	2.04031	2015	2050	2143	2187	2249	2328	2352	2406	2437	2492	2634	2744	2965	3645	4162	4685	4736							1.88581	1411	2085	2863	3458	4144	5527	5952	6573	7286	7817	8540	8987	9572	9985	10025
	2.03919	2005	2058	2157	2260	2249	2340	2402	2451	2438	2586	2662	2807	3065	3665	4246	4935	4830							1.88486	1429	2110	2819	3406	4186	5539	5945	6576	7415	7899	8467	8949	9466	9982	9938
	2.03808	1985	2118	2164	2218	2318	2363	2458	2482	2463	2574	2742	2867	3113	3807	4366	5064	5069							1.88391	1377	2111	2722	3433	4038	5495	5781	6520	7374	7800	8383	8820	9273	9680	9863
	2.03697	1994	2086	2154	2279	2339	2377	2496	2530	2521	2634	2767	2944	3188	3944	4570	5237	5195							1.88296	1426	2072	2738	3378	4006	5326	5791	6284	7267	7694	8301	8721	9307	9636	9776
	2.03586	2008	2147	2188	2307	2369	2467	2541	2603	2561	2660	2868	3003	3257	4045	4720	5338	5285							1.88201	1433	2037	2668	3295	3913	5346	5748	6302	7150	7568	8201	8621	9153	9502	9726
	2.03475	2017	2140	2221	2321	2385	2472	2584	2696	2642	2718	2935	3064	3384	4219	4879	5539	5514							1.88107	1375	2029	2684	3275	3933	5304	5592	6259	7092	7487	8143	8446	9095	9535	9588
	2.03364	2109	2150	2257	2377	2449	2488	2621	2664	2680	2813	2997	3126	3484	4236	5043	5794	5729							1.88012	1396	2035	2595	3292	3814	5156	5560	6209	6990	7499	8016	8451	8999	9331	9464
	2.03253	2089	2170	2276	2461	2492	2563	2708	2786	2712	2849	3084	3216	3571	4475	5204	5917	5928							1.87918	1402	1977	2613	3205	3788	5083	5484	6214	6849	7318	7975	8372	8741	9179	9250
	2.03143	2035	2244	2325	2473	2569	2619	2720	2793	2828	2942	3153	3338	3755	4586	5455	6219	6168							1.87823	1366	1964	2587	3178	3854	5076	5443	6054	6779	7199	7855	8194	8766	9110	9430
	2.03032	2083	2229	2334	2531	2630	2698	2766	2881	2816	2998	3239	3422	3867	4810	5688	6455	6404							1.87729	1369	1925	2519	3124	3742	5033	5395	5937	6706	7120	7765	8138	8717	9017	9146
	2.02922	2143	2268	2435	2523	2664	2755	2864	2983	2922	3147	3310	3518	3930	4999	5853	6705	6656							1.87634	1355	1900	2524	3053	3696	4839	5208	5997	6580	7063	7759	8064	8481	8952	8992
	2.02812	2124	2306	2394	2658	2658	2805	2951	3025	2995	3211	3366	3650	4116	5142	6139	7008	6870							1.8754	1322	1932	2470	2982	3615	4819	5172	5829	6624	6996	7554	7974	8378	8841	8913
	2.02702	2167	2329	2458	2608	2744	2874	3039	3136	3053	3273	3510	3716	4256	5338	6259	7283	7302							1.87446	1340	1896	2457	2966	3592	4751	5058	5761	6458	6911	7495	7818	8400	8717	8870
	2.02592	2201	2361	2531	2728	2817	2933	3136	3266	3193	3351	3669	3930	4396	5631	6655	7644	7522							1.87352	1343	1878	2394	2991	3533	4673	5081	5609	6438	6818	7393	7700	8204	8608	8737
	2.02482	2223	2378	2595	2774	2924	2980	3195	3369	3258	3447	3704	4083	4573	5742	6997	7965	7925							1.87258	1308	1882	2455	2896	3482	4569	4988	5623	6304	6777	7298	7569	8127	8435	8523
	2.02372	2275	2442	2648	2845	2985	3036	3300	3472	3381	3601	3879	4167	4735	6086	7252	8384	8295							1.87165	1347	1834	2348	2877	3416	4630	4968	5536	6303	6646	7154	7506	8159	8440	8503
	2.02263	2310	2525	2718	2911	3093	3214	3402	3567	3481	3719	4001	4328	4948	6416	7673	8660	8677							1.87071	1339	1859	2340	2843	3379	4571	4835	5469	6147	6602	7061	7441	7952	8152	8343
	2.02153	2325	2550	2798	2960	3114	3333	3430	3678	3638	3876	4143	4584	5125	6774	7931	9155	9112							1.86977	1267	1811	2333	2715	3277	4394	4827	5390	6041	6368	7001	7324	7855	8190	8215
	2.02044	2313	2599	2839	3086	3245	3383	3590	3822	3759	3952	4348	4727	5334	6964	8350	9575	9468							1.86884	1312	1808	2232	2789	3337	4382	4708	5299	5844	6330	6964	7206	7695	7971	8150
	2.01935	2425	2596	2888	3183	3366	3554	3762	3986	3850	4066	4490	4880	5600	7402	8912	9969	9889							1.8679	1282	1808	2276	2661	3250	4297	4654	5239	5725	6291	6805	7198	7569	7793	8065
	2.01826	2428	2769	2981	3312	3457	3664	3840	4187	4002	4294	4768	5121	5867	7705	9258	10670	10497							1.86697	1313	1779	2279	2664	3259	4261	4635	5136	5775	6163	6635	7056	7485	7829	7923
	2.01717	2460	2834	3111	3393	3606	3796	4033	4268	4154	4460	4887	5352	6181	8148	9750	11117	10989							1.86604	1325	1783	2168	2627	3151	4142	4560	5139	5620	5957	6627	6811	7340	7683	7807
	2.01608	2573	2891	3161	3475	3701	3902	4208	4425	4357	4668	5170	5655	6406	8529	10167	11701	11578							1.86511	1279	1745	2165	2564	3123	4090	4428	4937	5532	5945	6395	6819	7219	7512	7657
	2.01499	2616	2953	3324	3612	3910	4061	4392	4638	4446	4867	5317	5896	6804	9057	10698	12213	12238							1.86417	1286	1725	2144	2576	3099	4049	4320	4894	5455	5840	6383	6717	7066	7377	7620
	2.0139	2660	3048	3338	3751	3935	4264	4608	4755	4686	5094	5597	6132	7047	9424	11358	12887	12813							1.86325	1279	1690	2132	2565	3080	3904	4349	4846	5381	5860	6260	6623	7002	7250	7415
	2.01282	2721	3133	3508	3922	4064	4412	4711	4987	4902	5291	5805	6457	7442	9884	11945	13582	13514							1.86232	1273	1693	2135	2452	3064	3853	4286	4711	5253	5679	6226	6372	6937	7085	7293
	2.01174	2801	3226	3613	3952	4266	4542	4858	5316	5133	5584	6189	6765	7837	10397	12487	14297	14170							1.86139	1269	1727	2055	2485	2954	3847	4125	4699	5162	5609	6025	6354	6659	7049	7142
	2.01065	2878	3286	3781	4210	4423	4859	5111	5503	5344	5814	6384	7071	8257	11021	13241	15095	14875							1.86046	1284	1652	2048	2445	2942	3692	4103	4565	4977	5493	5978	6273	6599	6885	7064
	2.00957	2949	3443	3863	4409	4590	4945	5305	5758	5591	6171	6806	7348	8618	11470	13871	15741	15462							1.85954	1288	1665	2021	2399	2824	3638	4053	4508	5010	5346	5765	6036	6468	6788	6910
	2.00849	3071	3530	4024	4496	4786	5151	5645	6030	5751	6295	7045	7766	9020	12018	14599	16772	16578							1.85861	1274	1641	2039	2323	2838	3561	3860	4444	4873	5379	5654	5998	6340	6593	6676
	2.00741	3095	3609	4142	4685	5101	5346	5797	6236	6123	6714	7452	8169	9449	12703	15496	17612	17300							1.85769	1218	1654	1999	2336	2755	3553	3902	4368	4820	5207	5661	5911	6287	6502	6623
	2.00633	3188	3741	4292	4936	5239	5629	6150	6568	6295	6884	7781	8505	9931	13199	15965	18212	18139							1.85676	1279	1615	1966	2293	2712	3541	3789	4319	4760	5068	5502	5724	6194	6311	6471
	2.00526	3229	3811	4416	5085	5421	5822	6331	6922	6656	7195	8085	8949	10350	14007	16898	19061	18905							1.85584	1241	1611	1955	2259	2615	3464	3760	4193	4645	4955	5341	5720	6031	6283	6401
	2.00418	3372	4006	4624	5222	5648	6052	6626	7071	6829	7578	8499	9324	10926	14692	17749	20047	19807							1.85492	1242	1609	1943	2246	2623	3444	3709	4093	4536	4912	5242	5588	5947	6112	6256
	2.0031	3454	4123	4769	5390	5936	6301	6822	7371	7141	7804	8809	9637	11258	15079	18529	20991	20625							1.854	1196	1608	1936	2247	2571	3394	3646	4012	4473	4837	5214	5400	5830	6105	6214
	2.00203	3517	4188	4877	5576	5999	6608	7120	7737	7346	8194	9147	10122	11834	15910	19236	21568	21504							1.85308	1200	1611	1851	2218	2588	3312	3618	4092	4357	4767	5146	5372	5726	5896	6083
	2.00096	3560	4316	5019	5839	6304	6641	7353	7941	7633	8397	9484	10596	12284	16532	19950	22630	22471							1.85216	1268	1595	1847	2123	2524	3219	3555	3901	4302	4671	4995	5236	5561	5767	5895
	1.99989	3627	4449	5205	6006	6506	6982	7538	8200	7928	8770	9882	10846	12789	17232	20821	23644	23158							1.85125	1234	1604	1859	2087	2464	3171	3466	3881	4242	4601	4944	5201	5522	5659	5882
	1.99882	3774	4645	5302	6123	6679	7194	7773	8534	8101	8997	10118	11332	13095	17783	21532	24442	24037							1.85033	1272	1543	1825	2142	2485	3080	3343	3812	4188	4537	4802	5110	5385	5656	5721
	1.99775	3806	4628	5397	6264	6778	7431	8113	8728	8267	9294	10324	11522	13505	18300	22115	25055	24798							1.84941	1254	1517	1826	2047	2489	3058	3328	3683	4102	4447	4770	5019	5322	5542	5605
	1.99668	3907	4715	5521	6450	7019	7737	8277	8899	8567	9515	10683	11926	13811	18727	22736	25678	25630							1.8485	1213	1534	1834	2092	2355	2973	3335	3680	4031	4391	4717	4818	5251	5427	5515
	1.99561	3960	4768	5572	6539	7035	7674	8459	9050	8815	9685	10950	12179	14276	19341	23353	26380	25979							1.84758	1209	1480	1775	2046	2412	3005	3296	3594	3932	4367	4617	4787	5066	5267	5494
	1.99455	4032	4926	5764	6665	7255	7841	8773	9199	9062	9922	11229	12476	14744	19588	24004	27039	26725							1.84667	1205	1506	1775	2007	2301	2945	3192	3501	3867	4202	4467	4696	5055	5197	5299
	1.99348	4126	5001	5806	6794	7439	7993	8699	9353	9184	10006	11244	12519	14873	19922	24212	27536	27327							1.84576	1197	1498	1808	1969	2332	2889	3122	3499	3759	4147	4409	4660	4908	5135	5172
	1.99242	4061	4948	5828	6870	7379	7978	8786	9557	9240	10311	11410	12861	15016	20184	24461	28206	27791							1.84485	1255	1496	1770	1987	2289	2864	3068	3395	3804	4073	4433	4613	4849	5014	5117
	1.99136	4131	5095	5934	6883	7388	8141	8828	9660	9344	10249	11609	12882	15181	20641	25037	28575	28160							1.84394	1200	1474	1738	1936	2247	2852	3027	3401	3667	3982	4217	4472	4775	4896	5008
	1.9903	4103	5088	6004	6912	7480	8166	8926	9741	9404	10432	11571	13049	15259	20905	25405	28930	28518							1.84303	1192	1512	1710	1956	2250	2774	2961	3312	3693	3920	4212	4381	4716	4740	4895
	1.98924	4185	5034	5905	6925	7517	8157	8944	9720	9307	10416	11788	13187	15454	21035	25459	29022	28703							1.84212	1211	1442	1731	1871	2148	2723	2968	3214	3623	3901	4079	4398	4601	4746	4918
	1.98818	4137	5080	5981	7034	7607	8289	8913	9808	9424	10517	11725	13197	15445	21124	25630	29495	29192							1.84121	1217	1469	1712	1898	2166	2675	2940	3241	3515	3863	4035	4279	4489	4697	4747
	1.98712	4119	5041	5879	6879	7559	8169	8947	9735	9372	10394	11760	13023	15477	21074	25798	29542	29226							1.8403	1187	1459	1683	1928	2120	2646	2858	3147	3450	3730	3962	4193	4412	4582	4677
	1.98607	4119	5049	5941	6841	7463	8262	8986	9614	9352	10388	11708	13095	15374	21104	25864	29563	29687							1.8394	1170	1488	1650	1825	2124	2551	2823	3111	3391	3672	3905	4083	4357	4458	4581
	1.98501	4112	4981	5793	6841	7424	8053	8843	9677	9352	10372	11716	12978	15437	21029	25788	29782	29452							1.83849	1241	1474	1622	1873	2098	2524	2770	3098	3366	3620	3817	4054	4249	4466	4461
	1.98396	4097	5010	5820	6701	7276	7998	8877	9521	9150	10283	11548	12838	15459	21112	25805	29814	29533							1.83759	1179	1418	1635	1808	2033	2511	2697	3007	3289	3591	3742	3992	4167	4321	4408
	1.9829	4049	4867	5704	6621	7183	7865	8712	9352	9017	10201	11474	12845	15101	20827	25622	29975	29574							1.83669	1187	1450	1645	1783	2078	2511	2644	2918	3258	3482	3707	3872	4037	4267	4352
	1.98185	4025	4794	5677	6609	7178	7763	8569	9269	8990	10055	11351	12681	15008	20700	25512	29828	29580							1.83578	1207	1445	1620	1756	2028	2476	2639	2837	3245	3430	3660	3811	4026	4164	4248
	1.9808	3901	4827	5558	6453	7062	7659	8461	9160	8773	9856	11264	12525	14815	20547	25532	29610	29387							1.83488	1156	1415	1565	1719	1996	2438	2644	2894	3132	3382	3570	3704	3976	4054	4167
	1.97975	3863	4716	5399	6335	6808	7493	8302	9017	8729	9837	10938	12281	14661	20207	25000	29385	29234							1.83398	1145	1426	1574	1759	2020	2376	2544	2831	3096	3329	3558	3639	3865	3992	4060
	1.9787	3800	4630	5297	6308	6791	7311	8143	8758	8595	9604	10909	12192	14364	19992	24919	29351	29391							1.83308	1174	1389	1546	1746	1952	2370	2522	2746	3025	3327	3403	3613	3773	3948	3972
	1.97765	3785	4497	5308	6153	6660	7304	8014	8758	8544	9472	10655	12036	14292	19861	24528	29152	29049							1.83218	1162	1368	1567	1727	1977	2351	2525	2738	2972	3211	3401	3552	3683	3778	3832
	1.97661	3670	4427	5120	6035	6411	7071	7782	8496	8269	9305	10441	11764	13969	19575	24309	28853	28896							1.83129	1179	1369	1570	1689	1912	2272	2448	2677	2933	3200	3291	3534	3767	3753	3829
	1.97556	3687	4371	5045	5819	6340	7027	7692	8399	8202	9133	10248	11491	13808	19339	24189	28820	28590							1.83039	1146	1372	1550	1662	1883	2239	2399	2626	2902	3078	3247	3380	3549	3699	3743
	1.97452	3600	4332	4992	5736	6258	6760	7508	8197	7999	8846	10056	11375	13392	19048	23830	28144	28391							1.82949	1211	1418	1567	1688	1896	2259	2374	2602	2830	3003	3229	3303	3501	3579	3758
	1.97347	3525	4214	4851	5567	6140	6646	7337	8021	7789	8552	9885	11163	13207	18592	23464	28197	28269							1.8286	1155	1355	1448	1681	1892	2176	2336	2575	2838	3014	3155	3289	3465	3584	3720
	1.97243	3453	4127	4737	5541	5942	6506	7173	7814	7576	8609	9756	10935	12872	18435	23281	27817	27717							1.8277	1147	1286	1504	1654	1823	2137	2258	2512	2752	2942	3048	3196	3384	3486	3598
	1.97139	3414	4111	4730	5324	5826	6393	7061	7680	7458	8350	9386	10727	12657	18200	22917	27516	27524							1.82681	1185	1329	1471	1564	1806	2148	2243	2468	2695	2905	3036	3176	3277	3424	3541
	1.97035	3373	3993	4636	5234	5681	6230	6802	7504	7291	8132	9311	10427	12506	17837	22718	27100	27122							1.82592	1116	1346	1435	1548	1830	2116	2220	2402	2700	2849	2977	3123	3281	3378	3425
	1.96931	3299	3921	4484	5144	5565	6144	6616	7400	7126	8084	9017	10343	12190	17488	22236	27110	26959							1.82503	1156	1380	1499	1623	1746	2082	2234	2389	2687	2843	2959	3067	3255	3351	3471
	1.96828	3266	3804	4471	4981	5451	5991	6538	7116	7003	7803	8803	10158	12062	17388	21995	26595	26834							1.82413	1151	1358	1500	1579	1770	2068	2168	2382	2599	2758	2872	3036	3154	3297	3345
	1.96724	3190	3792	4280	4912	5362	5820	6485	7038	6872	7651	8727	9992	11762	17104	21793	26185	26815							1.82324	1127	1297	1414	1574	1732	2019	2140	2335	2543	2760	2866	2911	3167	3265	3244
	1.9662	3110	3763	4280	4845	5348	5784	6310	6892	6799	7544	8651	9814	11471	16758	21457	26222	26434							1.82236	1117	1278	1444	1559	1704	2071	2153	2256	2601	2709	2788	2934	3134	3129	3233
	1.96517	3093	3636	4226	4773	5084	5633	6158	6764	6560	7434	8335	9758	11411	16530	21125	25848	25986							1.82147	1107	1294	1418	1510	1709	1979	2061	2246	2443	2603	2691	2815	3046	3068	3162
	1.96414	3034	3649	4078	4630	5036	5495	6088	6656	6529	7224	8251	9507	11247	16232	21080	25673	25840							1.82058	1109	1313	1437	1552	1704	1977	2075	2234	2452	2602	2785	2828	2983	3101	3183
	1.9631	2928	3510	4062	4561	4921	5407	5909	6463	6278	7142	8081	9072	10918	15983	20630	25375	25493							1.81969	1161	1333	1459	1513	1695	1967	2048	2232	2428	2596	2667	2753	2957	3013	3119
	1.96207	2958	3490	3953	4460	4872	5303	5919	6339	6227	6999	7989	9098	10900	15739	20427	25244	25324							1.81881	1142	1342	1472	1510	1760	1943	1978	2171	2365	2532	2625	2720	2893	2978	3103
	1.96104	2897	3427	3859	4388	4759	5230	5717	6214	6111	6852	7792	8954	10727	15648	20337	24804	24989							1.81792	1153	1303	1451	1474	1699	1886	1993	2183	2334	2482	2613	2695	2844	2982	2970
	1.96001	2933	3408	3842	4327	4678	5099	5685	6123	6006	6714	7737	8814	10490	15458	19907	24576	24727							1.81704	1098	1298	1369	1519	1659	1890	1947	2076	2230	2423	2527	2643	2750	2841	2976
	1.95899	2874	3406	3748	4209	4657	5009	5480	6065	5869	6603	7537	8671	10396	15245	19681	24105	24627							1.81616	1105	1331	1397	1477	1683	1886	1886	2126	2323	2374	2570	2596	2773	2832	2906
	1.95796	2844	3264	3733	4165	4530	4848	5418	5859	5816	6589	7350	8446	10132	14975	19574	23711	24225							1.81527	1135	1332	1417	1470	1570	1845	1911	2078	2305	2355	2500	2533	2685	2743	2883
	1.95693	2810	3251	3630	4113	4422	4824	5333	5830	5693	6441	7284	8348	9864	14742	19206	23810	23936							1.81439	1114	1299	1415	1469	1659	1834	1853	2059	2236	2362	2477	2556	2697	2682	2821
	1.95591	2748	3142	3586	3972	4330	4775	5215	5745	5561	6305	7131	8280	9823	14582	19107	23612	23787							1.81351	1095	1314	1409	1476	1581	1807	1868	2034	2232	2308	2449	2499	2676	2731	2761
	1.95489	2693	3116	3539	3983	4374	4720	5196	5566	5563	6147	7012	7982	9665	14418	18883	23032	23385							1.81263	1131	1292	1378	1461	1567	1765	1841	2056	2153	2281	2336	2450	2616	2664	2678
	1.95386	2678	3060	3532	3954	4161	4660	5075	5540	5473	6061	6858	7976	9542	14129	18487	22814	23153							1.81175	1168	1263	1365	1441	1594	1787	1831	1972	2143	2288	2333	2405	2642	2608	2664
	1.95284	2652	3071	3430	3853	4142	4531	5026	5408	5291	5914	6729	7747	9323	13955	18151	22684	22805							1.81088	1129	1253	1333	1448	1567	1793	1823	1970	2065	2238	2323	2341	2514	2556	2638
	1.95182	2635	2982	3369	3754	4150	4484	4888	5329	5201	5870	6664	7684	9273	13685	18123	22418	22704							1.81	1125	1225	1330	1413	1543	1720	1803	1923	1986	2172	2249	2344	2478	2499	2624
	1.9508	2632	3000	3353	3729	4086	4425	4905	5223	5142	5705	6498	7527	8992	13588	17726	22099	22306							1.80912	1125	1253	1348	1451	1544	1737	1826	1953	2140	2252	2259	2311	2543	2549	2556
	1.94978	2558	2968	3261	3720	3973	4372	4685	5117	5029	5653	6395	7354	8800	13195	17282	21595	21733							1.80825	1136	1290	1401	1405	1551	1710	1763	1911	2062	2179	2248	2259	2421	2443	2507
	1.94877	2518	2881	3236	3663	3885	4265	4620	5081	5003	5596	6300	7313	8823	13170	17276	21409	21789							1.80737	1147	1288	1376	1450	1569	1745	1739	1838	2011	2121	2168	2262	2416	2511	2525
	1.94775	2564	2886	3221	3590	3825	4234	4637	4972	4899	5504	6279	7185	8557	12865	17067	21131	21347							1.8065	1137	1253	1359	1385	1537	1675	1709	1849	2029	2143	2161	2234	2352	2437	2452
	1.94674	2490	2862	3146	3472	3813	4071	4459	4883	4807	5409	6065	7018	8434	12662	16884	20986	21067							1.80563	1111	1292	1352	1433	1522	1673	1775	1865	2053	2075	2166	2190	2314	2385	2453
	1.94572	2506	2775	3144	3463	3728	4083	4399	4744	4662	5247	5982	6910	8300	12485	16503	20542	20695							1.80475	1125	1261	1368	1393	1508	1654	1698	1807	1924	2087	2105	2214	2291	2313	2408
	1.94471	2448	2813	3122	3423	3651	4029	4290	4667	4736	5190	5924	6782	8137	12188	16120	20187	20429							1.80388	1139	1292	1326	1404	1485	1667	1698	1787	1964	1996	2091	2178	2277	2311	2410
	1.9437	2479	2768	3027	3411	3577	3968	4298	4638	4559	5148	5855	6692	8084	12068	16080	19881	20043							1.80301	1112	1322	1370	1395	1464	1612	1646	1777	1874	2037	2062	2103	2170	2270	2286
	1.94269	2422	2696	2988	3297	3536	3860	4236	4679	4477	5136	5695	6502	7874	11869	15760	19754	19907							1.80214	1148	1267	1344	1372	1453	1574	1643	1779	1912	1990	2007	2090	2164	2229	2246
	1.94168	2385	2709	2973	3278	3578	3822	4125	4480	4447	4980	5534	6464	7772	11744	15354	19249	19557							1.80127	1132	1246	1338	1347	1477	1616	1628	1764	1837	1916	1946	2012	2187	2146	2227
	1.94067	2400	2665	2918	3237	3472	3759	4093	4482	4390	4892	5519	6376	7543	11602	15315	19016	19263							1.80041	1108	1259	1315	1348	1500	1605	1590	1733	1866	1914	1941	2027	2095	2129	2189
	1.93966	2369	2681	2911	3215	3424	3664	4012	4372	4350	4778	5446	6234	7508	11210	15167	18650	19078							1.79954	1128	1274	1275	1300	1450	1550	1635	1684	1803	1916	1926	1966	2146	2122	2191
	1.93865	2384	2651	2913	3167	3440	3628	3944	4276	4193	4738	5347	6174	7241	11196	14858	18635	18691							1.79867	1118	1229	1288	1341	1439	1545	1615	1684	1800	1851	1928	1930	2112	2124	2099
	1.93765	2344	2604	2909	3149	3328	3615	3901	4228	4212	4685	5290	6043	7185	11025	14594	18256	18624							1.79781	1120	1241	1276	1346	1435	1514	1571	1701	1772	1804	1937	1938	2102	2125	2083
	1.93664	2375	2613	2821	3065	3303	3612	3872	4207	4114	4613	5257	5950	7110	10846	14359	18002	18241							1.79694	1108	1253	1340	1340	1419	1535	1535	1669	1790	1856	1862	1930	2037	2083	2061
	1.93564	2372	2527	2788	3056	3236	3487	3830	4117	4107	4462	5170	5855	6980	10590	14145	17737	17871							1.79608	1119	1240	1331	1350	1449	1526	1577	1651	1760	1837	1923	1937	2051	2077	2047
	1.93464	2309	2519	2744	3056	3270	3448	3774	4043	3920	4515	5093	5784	6913	10506	13998	17468	17684							1.79522	1088	1241	1331	1320	1421	1512	1541	1594	1737	1757	1812	1886	1996	2032	2046
	1.93364	2256	2504	2757	3010	3182	3488	3732	3971	3946	4384	4941	5749	6857	10303	13800	17324	17619							1.79436	1134	1261	1271	1378	1418	1554	1527	1654	1741	1814	1846	1820	1929	2031	2042
	1.93264	2248	2484	2706	2973	3227	3374	3637	3980	3810	4278	4862	5512	6677	10105	13518	16812	17087							1.7935	1130	1244	1289	1314	1387	1512	1501	1577	1712	1760	1822	1809	1941	1984	1998
	1.93164	2258	2421	2695	2911	3109	3370	3630	3924	3871	4266	4805	5485	6503	10002	13258	16631	16800							1.79263	1106	1219	1283	1314	1379	1452	1508	1556	1693	1749	1821	1874	1886	1954	2019
	1.93064	2257	2462	2677	2890	3085	3331	3571	3817	3775	4181	4685	5452	6381	9781	13072	16318	16672							1.79178	1146	1251	1318	1257	1424	1478	1488	1601	1679	1725	1770	1811	1906	1912	1925
	1.92964	2165	2412	2632	2841	3057	3225	3487	3751	3735	4133	4695	5276	6296	9658	12910	16159	16411							1.79092	1103	1192	1291	1335	1398	1457	1521	1589	1709	1745	1771	1799	1892	1905	1955
	1.92865	2200	2439	2628	2840	3070	3187	3510	3730	3751	4101	4618	5216	6208	9401	12564	15947	16072							1.79006	1131	1233	1251	1330	1395	1482	1476	1581	1635	1724	1758	1759	1826	1938	1891
	1.92765	2179	2381	2613	2796	2953	3221	3488	3669	3599	4031	4414	5190	6065	9285	12415	15604	15739							1.7892	1133	1247	1256	1304	1360	1462	1511	1584	1649	1700	1712	1726	1843	1851	1909
	1.92666	2193	2417	2575	2774	2959	3146	3381	3639	3579	3943	4371	5069	6004	9102	12125	15373	15571							1.78835	1126	1259	1279	1327	1370	1458	1469	1587	1636	1730	1745	1734	1872	1868	1923
	1.92566	2185	2377	2569	2711	2891	3056	3304	3556	3512	3937	4381	4950	5849	8967	11851	15036	15318							1.78749	1086	1209	1287	1278	1352	1421	1470	1520	1632	1691	1686	1706	1791	1843	1838
	1.92467	2175	2353	2495	2723	2918	3080	3285	3538	3485	3828	4228	4820	5797	8694	11604	14599	14980							1.78664	1099	1208	1286	1282	1362	1468	1464	1497	1625	1658	1695	1706	1790	1822	1795
	1.92368	2153	2333	2515	2692	2847	3053	3199	3453	3433	3766	4197	4810	5570	8515	11479	14474	14768							1.78578	1139	1278	1274	1298	1402	1454	1480	1547	1644	1686	1678	1714	1822	1834	1859
	1.92269	2143	2332	2502	2723	2788	2982	3217	3449	3368	3808	4157	4638	5489	8307	11222	14098	14374							1.78493	1097	1212	1274	1220	1350	1387	1460	1489	1614	1642	1696	1637	1761	1805	1786
	1.9217	2177	2285	2510	2646	2765	2921	3171	3311	3356	3681	4056	4609	5371	8163	10935	13783	14131							1.78408	1109	1251	1264	1273	1337	1426	1403	1498	1568	1644	1706	1648	1733	1814	1812
	1.92071	2143	2323	2438	2641	2745	2964	3092	3281	3281	3592	3982	4550	5348	8007	10634	13577	13796							1.78323	1124	1210	1238	1236	1348	1443	1434	1491	1515	1647	1651	1647	1731	1756	1721
	1.91973	2112	2252	2440	2600	2751	2897	3040	3244	3259	3481	3927	4506	5141	7811	10449	13079	13592							1.78238	1117	1259	1249	1273	1349	1379	1451	1496	1582	1599	1659	1594	1793	1773	1736
	1.91874	2137	2295	2446	2558	2733	2890	3045	3229	3195	3494	3867	4360	5206	7647	10316	13050	13283							1.78153	1101	1217	1229	1288	1332	1380	1411	1528	1592	1613	1634	1689	1695	1713	1760
	1.91776	2112	2272	2384	2529	2697	2832	3001	3167	3137	3414	3809	4312	5025	7503	10025	12712	12929							1.78068	1119	1205	1232	1241	1350	1442	1424	1494	1553	1597	1572	1600	1681	1734	1706
	1.91677	2087	2251	2388	2541	2615	2783	2952	3104	3115	3373	3805	4216	4952	7227	9672	12337	12673							1.77983	1117	1194	1238	1260	1276	1348	1364	1427	1550	1618	1576	1590	1639	1720	1693
	1.91579	2079	2243	2392	2447	2628	2727	2909	3172	3088	3364	3724	4198	4862	7157	9621	12137	12360							1.77898	1155	1204	1249	1264	1337	1421	1373	1435	1511	1581	1609	1588	1684	1689	1696
	1.91481	2086	2230	2327	2470	2564	2759	2867	3102	3077	3305	3643	4005	4762	7073	9429	11912	12236							1.77814	1083	1216	1265	1228	1337	1414	1360	1403	1478	1558	1559	1592	1693	1668	1684
	1.91383	2070	2211	2335	2466	2612	2689	2894	3000	2982	3282	3559	4055	4616	6918	9068	11661	11776							1.77729	1115	1258	1268	1286	1329	1402	1397	1447	1489	1545	1580	1611	1671	1745	1713
	1.91285	2060	2191	2303	2478	2544	2674	2867	3005	2935	3214	3535	3869	4577	6706	8961	11338	11549							1.77645	1069	1207	1225	1267	1328	1338	1376	1391	1529	1524	1558	1586	1630	1690	1658
	1.91187	2088	2178	2300	2417	2509	2632	2767	2950	2901	3186	3445	3852	4531	6602	8699	11175	11336							1.7756	1079	1180	1232	1257	1303	1400	1352	1440	1465	1515	1569	1548	1605	1658	1610
	1.91089	1994	2156	2274	2409	2477	2615	2722	2871	2881	3151	3388	3743	4393	6404	8524	10879	10950							1.77476	1082	1214	1235	1192	1286	1347	1387	1414	1494	1498	1519	1523	1630	1627	1610
	1.90991	2021	2197	2256	2384	2467	2669	2703	2880	2851	3076	3340	3750	4298	6393	8410	10701	10781							1.77392	1109	1211	1260	1270	1319	1357	1339	1400	1484	1511	1535	1522	1572	1577	1606
	1.90894	2063	2171	2225	2397	2471	2558	2677	2858	2809	3081	3369	3703	4295	6172	8164	10436	10627							1.77307	1092	1185	1225	1232	1341	1322	1308	1372	1449	1511	1526	1518	1643	1609	1573
	1.90796	2025	2166	2253	2355	2482	2564	2681	2848	2796	3012	3257	3610	4182	6107	8062	10029	10194							1.77223	1089	1224	1233	1221	1304	1357	1353	1432	1502	1522	1562	1521	1619	1604	1571
	1.90699	2003	2120	2227	2314	2445	2536	2660	2755	2758	2934	3192	3575	4153	5938	7795	9933	10174							1.77139	1130	1244	1175	1229	1243	1294	1315	1357	1447	1474	1518	1518	1579	1631	1639
	1.90602	2008	2135	2196	2340	2425	2496	2605	2738	2732	2921	3150	3542	4045	5890	7709	9639	9799							1.77055	1159	1244	1240	1261	1369	1364	1386	1390	1502	1519	1520	1473	1592	1621	1575
	1.90504	1981	2057	2219	2286	2377	2483	2603	2747	2680	2908	3101	3502	3951	5636	7400	9398	9666							1.76972	1094	1226	1265	1213	1288	1339	1359	1369	1441	1459	1491	1520	1594	1562	1609
	1.90407	2024	2072	2187	2276	2371	2481	2637	2663	2690	2815	3072	3464	3954	5598	7327	9360	9542							1.76888	1147	1208	1263	1228	1313	1381	1333	1367	1398	1510	1477	1459	1611	1573	1527
	1.9031	2005	2084	2196	2303	2370	2479	2590	2652	2646	2855	3115	3412	3819	5458	7122	9080	9266							1.76804	1105	1233	1249	1238	1255	1367	1337	1432	1461	1486	1552	1495	1566	1579	1564
	1.90214	1988	2082	2200	2241	2347	2396	2539	2702	2628	2821	3006	3335	3712	5341	6961	8790	8948							1.76721	1130	1254	1236	1243	1312	1349	1337	1386	1452	1469	1484	1497	1550	1522	1603
	1.90117	1952	2079	2186	2279	2317	2412	2565	2612	2613	2777	3000	3234	3732	5226	6887	8729	8766							1.76637	1108	1205	1226	1204	1263	1335	1343	1339	1425	1488	1487	1496	1540	1529	1500
	1.9002	1996	2096	2218	2241	2369	2422	2482	2602	2617	2711	2991	3224	3719	5116	6750	8414	8578							1.76554	1145	1225	1250	1277	1332	1357	1353	1377	1414	1410	1489	1464	1580	1539	1534
	1.89923	1949	2049	2164	2200	2336	2387	2515	2545	2545	2698	2898	3180	3608	5091	6554	8262	8445							1.7647	1130	1235	1238	1237	1290	1319	1325	1348	1431	1437	1459	1440	1536	1538	1489
	1.89827	1976	2061	2129	2242	2303	2373	2447	2594	2585	2672	2891	3108	3553	4888	6274	7974	8158							1.76387	1094	1187	1207	1203	1281	1329	1296	1342	1421	1384	1487	1467	1478	1482	1539
	1.89731	1965	2054	2118	2208	2242	2348	2472	2501	2519	2628	2840	3086	3475	4861	6300	7901	7969							1.76304	1113	1221	1214	1223	1327	1267	1320	1361	1415	1415	1485	1445	1501	1516	1489
	1.89634	1956	2056	2120	2172	2248	2311	2436	2550	2512	2703	2808	3076	3427	4732	6136	7650	7786							1.76221	1141	1181	1235	1194	1272	1321	1330	1336	1388	1419	1441	1447	1509	1513	1473
	1.89538	1907	2042	2113	2162	2262	2302	2378	2491	2458	2595	2813	3037	3376	4659	5940	7482	7638							1.76138	1089	1245	1210	1240	1288	1298	1308	1352	1416	1440	1430	1431	1510	1562	1505
	1.89442	1954	2016	2124	2155	2265	2297	2418	2450	2493	2565	2774	2974	3359	4648	5804	7322	7582							1.76055	1089	1214	1210	1229	1285	1305	1313	1363	1398	1436	1423	1442	1470	1501	1448
	1.89346	1904	2005	2096	2181	2198	2280	2361	2435	2453	2576	2738	2936	3285	4534	5752	7141	7334							1.75972	1081	1175	1220	1172	1258	1311	1307	1279	1379	1398	1441	1469	1466	1512	1509
	1.8925	1952	1982	2110	2135	2191	2270	2309	2423	2399	2543	2722	2938	3230	4461	5558	7114	7215							1.75889	1122	1233	1195	1216	1279	1316	1301	1310	1385	1422	1420	1391	1445	1488	1450
	1.89154	1937	1994	2075	2166	2213	2234	2295	2421	2437	2535	2668	2919	3207	4339	5530	6887	6955							1.75806	1139	1254	1232	1196	1328	1316	1273	1343	1428	1445	1431	1425	1511	1508	1494
	1.89059	1929	2004	2064	2129	2183	2262	2278	2359	2447	2511	2653	2912	3222	4247	5370	6706	6865							1.75724	1108	1207	1210	1235	1287	1260	1316	1329	1388	1409	1404	1390	1457	1496	1417
	1.88963	1973	1978	2076	2111	2126	2240	2306	2376	2344	2503	2631	2866	3151	4255	5266	6605	6686							1.75641	1104	1198	1206	1227	1274	1276	1269	1304	1372	1392	1427	1440	1505	1429	1449
	1.88867	1935	2031	2062	2135	2154	2244	2267	2362	2343	2432	2603	2813	3071	4094	5195	6379	6568							1.75559	1116	1196	1183	1214	1283	1300	1305	1297	1362	1394	1387	1439	1506	1511	1462
	1.88772	1927	2034	2079	2094	2136	2206	2230	2323	2325	2463	2578	2777	3086	4039	5124	6297	6415							1.75476	1106	1197	1209	1197	1288	1268	1229	1303	1326	1427	1410	1428	1437	1436	1408
	1.88677	1896	1993	2028	2086	2114	2177	2319	2366	2346	2476	2586	2751	2977	3960	5009	6143	6299							1.75394	1123	1211	1187	1217	1254	1282	1290	1286	1392	1417	1390	1406	1412	1416	1428
	1.88581	1901	1975	2062	2091	2136	2168	2253	2309	2302	2416	2533	2703	2980	3877	4948	6031	6103							1.75312	1100	1212	1192	1202	1307	1287	1315	1308	1369	1405	1399	1378	1514	1450	1493
	1.88486	1887	2023	2020	2087	2144	2162	2269	2278	2313	2400	2519	2642	2922	3870	4870	5984	5971							1.75229	1131	1209	1176	1178	1281	1277	1286	1338	1375	1384	1391	1401	1444	1520	1392
	1.88391	1873	1970	1991	2112	2075	2155	2199	2244	2279	2401	2524	2652	2881	3812	4714	5885	5918							1.75147	1143	1238	1255	1232	1234	1275	1284	1289	1343	1379	1418	1396	1447	1478	1427
	1.88296	1883	1995	2013	2040	2098	2182	2243	2286	2232	2358	2497	2658	2925	3700	4656	5688	5808							1.75065	1088	1203	1199	1171	1242	1248	1266	1293	1332	1370	1385	1344	1464	1443	1428
	1.88201	1849	1979	2017	2072	2124	2141	2203	2258	2254	2336	2460	2591	2861	3729	4522	5655	5697							1.74983	1138	1212	1273	1201	1223	1307	1270	1276	1358	1348	1409	1390	1423	1415	1429
	1.88107	1896	1994	1981	2048	2117	2146	2198	2245	2273	2352	2431	2562	2813	3633	4472	5419	5552							1.74901	1129	1203	1237	1198	1278	1270	1256	1285	1346	1386	1381	1361	1420	1441	1400
	1.88012	1903	1964	2020	2048	2106	2132	2164	2256	2267	2344	2509	2594	2801	3626	4367	5418	5481							1.7482	1105	1238	1195	1195	1251	1246	1269	1293	1352	1378	1331	1342	1387	1398	1413
	1.87918	1904	1963	2025	2045	2068	2088	2177	2251	2217	2312	2391	2597	2782	3577	4331	5354	5308							1.74738	1125	1170	1212	1199	1262	1234	1272	1245	1365	1321	1335	1327	1368	1447	1387
	1.87823	1883	1957	2020	2038	2096	2101	2149	2237	2237	2291	2398	2526	2739	3498	4248	5192	5260							1.74656	1087	1183	1177	1212	1252	1234	1263	1310	1290	1368	1367	1351	1419	1386	1363
	1.87729	1878	1971	1964	2007	2107	2071	2084	2191	2196	2318	2371	2515	2731	3421	4196	5046	5177							1.74575	1108	1213	1218	1203	1257	1262	1242	1305	1347	1368	1397	1330	1436	1433	1340
	1.87634	1918	1941	1992	2023	2088	2113	2130	2169	2191	2265	2364	2518	2735	3378	4114	4948	5028							1.74493	1128	1170	1178	1202	1230	1211	1250	1271	1314	1344	1335	1287	1387	1389	1375
	1.8754	1889	1954	1957	2071	2058	2069	2144	2204	2215	2288	2355	2493	2689	3344	4071	4877	4972							1.74412	1135	1205	1177	1142	1268	1276	1271	1221	1332	1360	1392	1360	1423	1386	1414
	1.87446	1869	1938	1967	2011	2030	2106	2118	2150	2194	2257	2310	2431	2628	3314	4025	4821	4883							1.7433	1126	1223	1214	1201	1227	1252	1277	1310	1369	1354	1391	1344	1408	1376	1369
	1.87352	1898	1961	1964	2001	2059	2045	2128	2167	2170	2223	2326	2483	2596	3222	3851	4673	4773							1.74249	1089	1212	1183	1219	1206	1234	1193	1293	1314	1341	1345	1338	1378	1416	1354
	1.87258	1875	1979	1924	2024	2050	2062	2094	2185	2182	2232	2263	2389	2548	3177	3909	4545	4614							1.74168	1081	1198	1213	1167	1255	1241	1258	1266	1320	1294	1305	1308	1370	1370	1344
	1.87165	1872	1918	1976	2054	2049	2017	2096	2104	2116	2205	2264	2377	2570	3245	3810	4511	4615							1.74087	1059	1196	1150	1184	1200	1252	1267	1277	1311	1328	1368	1327	1374	1399	1391
	1.87071	1901	1925	1938	1980	2052	2075	2093	2122	2110	2191	2300	2348	2520	3129	3773	4427	4551							1.74006	1079	1187	1177	1183	1237	1205	1236	1266	1273	1314	1318	1260	1364	1337	1344
	1.86977	1863	1911	1960	1960	2016	2059	2075	2124	2131	2218	2251	2361	2568	3000	3688	4315	4475							1.73925	1089	1187	1184	1167	1276	1258	1213	1232	1322	1344	1326	1316	1390	1379	1364
	1.86884	1878	1886	1956	2048	2031	2060	2062	2123	2108	2188	2223	2381	2460	3029	3614	4300	4327							1.73844	1122	1207	1167	1171	1273	1251	1235	1274	1311	1304	1323	1373	1384	1391	1364
	1.8679	1876	1905	1961	1971	2032	2005	2094	2116	2120	2159	2184	2347	2484	2989	3618	4219	4243							1.73763	1110	1220	1214	1168	1224	1289	1219	1262	1306	1331	1299	1351	1402	1351	1295
	1.86697	1908	1915	1944	2000	2012	2049	2078	2100	2092	2173	2224	2359	2473	2954	3495	4152	4214							1.73682	1073	1161	1147	1145	1220	1251	1206	1231	1274	1311	1312	1271	1328	1316	1262
	1.86604	1867	1912	1946	1944	2023	1999	2097	2079	2083	2125	2222	2326	2462	2935	3522	4073	4150							1.73602	1112	1200	1192	1236	1269	1269	1272	1244	1297	1319	1328	1313	1386	1361	1360
	1.86511	1868	1917	1948	1955	1971	2001	2060	2071	2106	2122	2189	2287	2377	2911	3409	4046	4058							1.73521	1105	1148	1180	1178	1262	1214	1238	1251	1321	1318	1346	1312	1409	1328	1331
	1.86417	1866	1906	1922	1973	1976	1996	2055	2120	2056	2140	2179	2255	2436	2897	3410	3968	4005							1.73441	1133	1229	1185	1192	1276	1265	1193	1258	1307	1319	1303	1319	1341	1348	1357
	1.86325	1856	1912	1913	1957	1996	2001	2021	2045	2058	2101	2189	2293	2414	2843	3391	3887	3961							1.7336	1122	1163	1203	1208	1285	1224	1230	1256	1351	1286	1329	1302	1349	1374	1320
	1.86232	1850	1938	1945	1935	1991	1977	2052	2042	2077	2119	2173	2271	2346	2865	3336	3791	3906							1.7328	1146	1228	1227	1197	1273	1227	1276	1312	1329	1339	1335	1312	1378	1360	1355
	1.86139	1828	1901	1925	1963	1982	1996	2039	2088	2060	2136	2167	2246	2351	2789	3260	3793	3847							1.732	1133	1188	1216	1192	1222	1261	1202	1258	1290	1338	1273	1324	1368	1333	1337
	1.86046	1868	1899	1946	1953	1967	2020	2012	2055	2040	2087	2186	2243	2359	2802	3275	3784	3784							1.73119	1129	1239	1228	1178	1255	1209	1238	1253	1337	1299	1332	1327	1379	1345	1335
	1.85954	1839	1897	1943	1985	2004	2016	2002	2019	2064	2086	2192	2188	2367	2772	3148	3668	3690							1.73039	1059	1212	1156	1176	1234	1198	1187	1236	1312	1292	1297	1248	1328	1312	1327
	1.85861	1858	1858	1924	1951	1978	1951	2010	2052	2037	2042	2138	2236	2356	2721	3168	3625	3740							1.72959	1131	1234	1223	1187	1226	1220	1252	1259	1285	1341	1343	1365	1367	1391	1269
	1.85769	1851	1902	1913	1954	1930	1995	1989	2043	2025	2090	2154	2219	2288	2701	3087	3643	3667							1.72879	1067	1184	1193	1147	1238	1209	1204	1206	1303	1278	1268	1271	1334	1318	1320
	1.85676	1863	1848	1946	1922	1949	1955	1997	2016	2026	2079	2147	2204	2254	2661	3103	3574	3587							1.72799	1135	1187	1242	1205	1260	1247	1249	1279	1335	1326	1303	1301	1355	1334	1358
	1.85584	1868	1943	1890	1914	1966	1943	1997	2040	2012	2066	2159	2161	2308	2682	3016	3439	3532							1.72719	1085	1183	1178	1163	1204	1229	1204	1231	1260	1278	1276	1264	1328	1345	1346
	1.85492	1832	1892	1919	1930	1972	1945	2027	2008	2014	2034	2119	2174	2267	2635	2992	3499	3465							1.7264	1090	1207	1173	1212	1220	1187	1199	1237	1278	1279	1301	1310	1383	1332	1264
	1.854	1836	1894	1886	1930	1971	1961	1923	2001	2015	2057	2108	2157	2261	2629	3007	3401	3449							1.7256	1145	1216	1210	1200	1256	1278	1194	1257	1301	1301	1320	1274	1361	1330	1303
	1.85308	1871	1855	1928	1948	1940	1951	2006	2014	2038	2048	2131	2141	2215	2608	2901	3343	3406							1.7248	1107	1198	1216	1194	1222	1229	1238	1210	1288	1313	1319	1255	1317	1341	1310
	1.85216	1851	1864	1909	1910	1971	1976	1963	2015	2000	2023	2110	2171	2225	2570	2955	3339	3307							1.72401	1130	1231	1189	1167	1208	1198	1235	1246	1294	1266	1264	1292	1365	1334	1248
	1.85125	1857	1902	1877	1918	1937	1982	1956	1979	2018	2038	2092	2149	2227	2551	2905	3229	3310							1.72321	1134	1187	1252	1193	1229	1239	1226	1231	1285	1315	1291	1309	1297	1319	1330
	1.85033	1873	1915	1900	1899	1938	1954	1992	1998	1991	2030	2086	2109	2227	2526	2844	3215	3234							1.72242	1110	1198	1199	1208	1225	1232	1199	1239	1302	1301	1268	1297	1320	1300	1259
	1.84941	1843	1885	1924	1927	1940	1944	1976	1995	1963	2032	2073	2107	2170	2552	2858	3171	3244							1.72163	1048	1170	1178	1155	1195	1212	1185	1209	1268	1284	1308	1246	1295	1333	1274
	1.8485	1848	1941	1893	1927	1972	1963	1991	2009	1960	2029	2085	2136	2181	2510	2783	3199	3179							1.72083	1096	1181	1192	1150	1185	1168	1169	1237	1248	1283	1280	1236	1330	1315	1286
	1.84758	1850	1871	1897	1894	1922	1922	1976	1986	1974	2001	2058	2096	2204	2520	2771	3142	3169							1.72004	1108	1197	1200	1155	1224	1232	1208	1212	1288	1294	1327	1249	1344	1294	1256
	1.84667	1840	1904	1877	1905	1953	1946	1967	1977	2004	2061	2034	2138	2194	2458	2720	3081	3121							1.71925	1074	1169	1170	1174	1169	1199	1216	1230	1307	1302	1285	1299	1313	1323	1291
	1.84576	1884	1875	1899	1899	1942	1923	1946	1982	1970	2009	2056	2108	2167	2448	2718	3040	3049							1.71846	1114	1177	1179	1209	1219	1248	1237	1291	1263	1279	1294	1248	1342	1344	1285
	1.84485	1834	1889	1892	1892	1928	1948	1928	1945	1973	2028	2026	2089	2179	2394	2728	2998	3066							1.71767	1117	1172	1124	1173	1225	1236	1199	1213	1295	1259	1289	1273	1331	1323	1202
	1.84394	1855	1882	1924	1874	1934	1943	1986	1941	2027	1974	2023	2073	2214	2408	2661	3009	3004							1.71688	1112	1198	1185	1175	1257	1206	1200	1215	1252	1326	1253	1268	1298	1312	1264
	1.84303	1848	1859	1890	1927	1926	1953	1923	1941	1941	1998	2072	2067	2122	2393	2643	2916	2970							1.71609	1130	1208	1179	1207	1257	1235	1201	1218	1267	1326	1304	1286	1298	1310	1263
	1.84212	1827	1897	1916	1885	1898	1935	1959	1992	1946	2009	2007	2059	2150	2359	2635	2905	2923							1.71531	1094	1188	1182	1145	1208	1219	1222	1225	1278	1314	1271	1260	1314	1328	1282
	1.84121	1869	1862	1889	1928	1925	1967	1907	1996	1963	1951	2016	2045	2089	2406	2626	2876	2868							1.71452	1083	1216	1185	1178	1222	1227	1201	1201	1246	1263	1243	1225	1277	1302	1219
	1.8403	1815	1860	1886	1928	1904	1926	1952	1978	1955	1973	2039	2041	2116	2354	2600	2892	2830							1.71373	1096	1181	1203	1161	1232	1261	1194	1210	1268	1268	1282	1247	1333	1345	1281
	1.8394	1826	1889	1873	1900	1932	1901	1908	1899	1941	1996	2037	2077	2129	2386	2593	2867	2887							1.71295	1086	1228	1195	1131	1224	1198	1226	1260	1255	1278	1283	1271	1316	1293	1273
	1.83849	1852	1879	1928	1879	1889	1897	1926	1964	1911	1987	2009	2033	2136	2287	2565	2827	2811							1.71216	1120	1223	1222	1173	1269	1254	1189	1251	1274	1298	1270	1232	1296	1273	1266
	1.83759	1830	1871	1941	1874	1918	1906	1904	1952	1938	1962	2027	1999	2116	2317	2521	2794	2850							1.71138	1109	1154	1166	1197	1181	1218	1183	1245	1256	1262	1254	1218	1309	1320	1288
	1.83669	1844	1861	1879	1882	1874	1930	1930	1931	1931	1931	2015	2017	2123	2313	2511	2778	2765							1.7106	1108	1185	1234	1176	1216	1202	1182	1238	1219	1273	1227	1233	1325	1262	1239
	1.83578	1832	1877	1898	1908	1874	1905	1921	1979	1955	1958	2023	2025	2087	2264	2464	2771	2755							1.70981	1107	1182	1189	1154	1232	1208	1169	1202	1245	1307	1260	1250	1239	1328	1242
	1.83488	1839	1887	1880	1887	1907	1882	1931	1906	1936	1946	2007	1997	2059	2275	2508	2690	2763							1.70903	1080	1184	1184	1155	1206	1230	1219	1185	1269	1306	1244	1263	1290	1264	1278
	1.83398	1844	1873	1861	1906	1875	1906	1940	1919	1926	1984	1999	2006	2090	2262	2487	2684	2750							1.70825	1097	1138	1157	1131	1216	1200	1158	1197	1231	1314	1259	1242	1259	1294	1236
	1.83308	1814	1868	1897	1916	1930	1930	1928	1952	1898	1955	1971	1993	2055	2271	2418	2642	2718							1.70747	1087	1173	1209	1149	1242	1189	1211	1224	1231	1262	1241	1231	1288	1280	1257
	1.83218	1816	1848	1848	1904	1918	1892	1881	1965	1950	1956	2027	1999	2061	2273	2437	2630	2700							1.70669	1074	1207	1157	1178	1228	1215	1187	1233	1230	1282	1258	1243	1306	1289	1249
	1.83129	1849	1859	1873	1883	1883	1926	1915	1900	1924	1937	1999	1995	2047	2246	2409	2656	2661							1.70591	1111	1186	1179	1157	1223	1224	1170	1217	1243	1240	1293	1218	1320	1313	1242
	1.83039	1825	1843	1877	1869	1894	1894	1901	1896	1901	1926	1966	1990	2052	2227	2405	2586	2633							1.70513	1068	1210	1159	1126	1220	1187	1176	1193	1287	1268	1233	1175	1312	1262	1214
	1.82949	1856	1853	1893	1857	1863	1895	1911	1944	1932	1947	1975	1991	1991	2245	2415	2584	2595							1.70436	1127	1173	1209	1161	1225	1208	1171	1196	1230	1268	1297	1299	1312	1295	1275
	1.8286	1898	1865	1868	1899	1882	1908	1889	1922	1961	1950	2012	1966	2033	2215	2414	2562	2559							1.70358	1126	1197	1224	1160	1205	1229	1202	1234	1218	1274	1223	1237	1290	1272	1257
	1.8277	1848	1859	1884	1874	1875	1898	1910	1940	1922	1934	1972	1970	2054	2236	2366	2495	2551							1.7028	1135	1212	1195	1229	1194	1185	1195	1196	1232	1274	1310	1228	1270	1302	1225
	1.82681	1871	1846	1896	1880	1861	1901	1899	1906	1897	1948	1943	1953	1994	2224	2370	2512	2587							1.70203	1093	1193	1202	1134	1205	1178	1198	1207	1260	1263	1253	1187	1327	1309	1216
	1.82592	1840	1850	1869	1886	1896	1917	1909	1918	1933	1944	1961	1967	2009	2207	2400	2555	2541							1.70125	1087	1212	1198	1168	1228	1158	1203	1218	1219	1261	1274	1202	1283	1257	1246
	1.82503	1810	1829	1863	1887	1886	1878	1903	1925	1937	1942	1985	1967	2014	2133	2340	2507	2464							1.70048	1110	1173	1217	1156	1226	1171	1182	1187	1263	1241	1249	1216	1317	1239	1263
	1.82413	1835	1832	1873	1862	1900	1887	1913	1872	1872	1956	1917	1956	1981	2127	2314	2517	2501							1.69971	1126	1214	1198	1184	1250	1258	1217	1210	1264	1254	1274	1257	1330	1251	1241
	1.82324	1835	1867	1855	1878	1871	1873	1879	1907	1930	1911	1937	1935	2025	2146	2319	2475	2474							1.69894	1147	1197	1222	1186	1265	1230	1231	1214	1259	1291	1309	1251	1313	1270	1250
	1.82236	1824	1877	1861	1880	1880	1907	1910	1923	1911	1936	1959	1966	1994	2158	2251	2439	2456							1.69816	1115	1169	1202	1118	1229	1249	1202	1171	1283	1228	1244	1187	1274	1279	1214
	1.82147	1852	1864	1897	1910	1865	1891	1893	1898	1910	1914	1958	1988	1986	2124	2256	2421	2432							1.69739	1080	1204	1161	1154	1208	1139	1163	1137	1234	1203	1233	1199	1308	1257	1207
	1.82058	1842	1855	1830	1855	1837	1866	1913	1918	1865	1917	1949	1925	2010	2121	2249	2413	2469							1.69662	1117	1211	1192	1186	1265	1232	1155	1255	1244	1285	1265	1212	1325	1311	1274
	1.81969	1849	1861	1852	1924	1863	1895	1906	1928	1919	1920	1939	1962	1960	2133	2256	2386	2421							1.69585	1089	1174	1196	1123	1198	1198	1213	1179	1254	1263	1255	1263	1266	1300	1260
	1.81881	1818	1850	1849	1860	1860	1856	1900	1883	1906	1917	1964	1955	1965	2124	2225	2391	2412							1.69508	1084	1193	1233	1157	1192	1168	1176	1212	1262	1258	1203	1255	1282	1223	1240
	1.81792	1813	1832	1836	1845	1840	1863	1882	1904	1917	1926	1912	1914	1954	2120	2230	2393	2424							1.69432	1111	1200	1217	1148	1230	1228	1204	1215	1229	1238	1240	1255	1310	1244	1226
	1.81704	1811	1875	1854	1828	1858	1850	1896	1870	1879	1899	1941	1954	1998	2114	2240	2371	2424							1.69355	1094	1223	1194	1177	1250	1180	1162	1186	1234	1240	1226	1219	1278	1262	1258
	1.81616	1854	1856	1861	1862	1882	1885	1878	1841	1868	1892	1980	1928	1958	2099	2213	2344	2357							1.69278	1118	1212	1195	1165	1247	1197	1189	1244	1272	1254	1266	1217	1298	1251	1241
	1.81527	1825	1839	1862	1859	1840	1868	1892	1860	1909	1912	1927	1968	2015	2083	2216	2310	2315							1.69202	1154	1200	1214	1136	1181	1187	1183	1152	1213	1253	1228	1243	1273	1233	1234
	1.81439	1819	1867	1860	1902	1876	1886	1876	1881	1862	1895	1910	1904	2021	2112	2193	2334	2391							1.69125	1098	1182	1175	1149	1211	1204	1120	1195	1214	1229	1258	1189	1252	1260	1217
	1.81351	1814	1866	1830	1825	1871	1889	1910	1851	1911	1902	1952	1926	1975	2109	2163	2340	2362							1.69049	1103	1199	1210	1190	1257	1233	1243	1190	1230	1214	1246	1255	1295	1289	1250
	1.81263	1815	1847	1876	1856	1868	1882	1860	1900	1910	1890	1877	1943	1953	2101	2196	2265	2340							1.68972	1058	1144	1168	1144	1224	1161	1163	1168	1226	1198	1260	1200	1249	1258	1254
	1.81175	1808	1860	1850	1862	1876	1900	1893	1876	1882	1896	1930	1960	1948	2094	2156	2303	2318							1.68896	1094	1222	1225	1181	1234	1194	1220	1161	1262	1283	1235	1260	1306	1265	1260
	1.81088	1819	1825	1850	1856	1853	1881	1868	1880	1877	1897	1877	1908	1965	2052	2165	2282	2318							1.6882	1088	1180	1205	1184	1199	1201	1201	1218	1247	1237	1262	1237	1271	1264	1238
	1.81	1819	1854	1849	1865	1848	1865	1865	1903	1888	1897	1907	1927	1951	2084	2190	2276	2295							1.68743	1096	1165	1178	1194	1197	1184	1134	1216	1223	1256	1266	1200	1283	1239	1256
	1.80912	1812	1861	1833	1880	1857	1877	1874	1863	1888	1884	1913	1900	1938	2023	2136	2268	2280							1.68667	1096	1165	1171	1128	1189	1201	1185	1200	1250	1225	1247	1201	1259	1227	1201
	1.80825	1838	1828	1841	1860	1847	1869	1909	1891	1890	1911	1902	1947	1968	2065	2119	2257	2288							1.68591	1097	1196	1189	1140	1216	1214	1220	1179	1227	1259	1233	1252	1292	1258	1279
	1.80737	1829	1849	1863	1841	1854	1867	1907	1884	1887	1913	1922	1922	1946	2017	2153	2221	2284							1.68515	1123	1236	1208	1166	1199	1241	1177	1221	1249	1242	1260	1216	1335	1273	1257
	1.8065	1803	1866	1838	1851	1895	1897	1883	1884	1883	1936	1902	1960	1951	2026	2118	2289	2263							1.68439	1093	1165	1197	1146	1192	1181	1178	1214	1234	1238	1247	1264	1276	1260	1255
	1.80563	1823	1837	1861	1871	1837	1881	1921	1887	1868	1918	1900	1919	1921	2030	2130	2250	2292							1.68363	1084	1154	1152	1154	1223	1195	1187	1178	1237	1270	1245	1188	1240	1282	1249
	1.80475	1823	1849	1859	1858	1857	1875	1872	1862	1894	1904	1923	1917	1925	2037	2127	2206	2235							1.68288	1085	1190	1190	1200	1236	1233	1203	1197	1238	1241	1267	1233	1293	1264	1249
	1.80388	1825	1859	1877	1873	1891	1863	1850	1889	1895	1874	1930	1894	1928	2021	2099	2185	2256							1.68212	1085	1219	1207	1171	1277	1198	1223	1219	1270	1257	1236	1182	1277	1276	1263
	1.80301	1822	1851	1831	1872	1861	1827	1901	1866	1910	1903	1913	1887	1927	2030	2111	2212	2243							1.68136	1107	1211	1189	1160	1257	1214	1172	1159	1188	1261	1245	1250	1263	1270	1230
	1.80214	1813	1860	1838	1876	1863	1862	1859	1891	1821	1871	1920	1914	1923	2009	2124	2206	2248							1.68061	1076	1192	1216	1188	1208	1134	1176	1232	1265	1256	1241	1244	1288	1220	1222
	1.80127	1784	1842	1886	1839	1889	1859	1889	1906	1860	1877	1908	1886	1906	2035	2090	2184	2244							1.67985	1093	1157	1179	1168	1217	1163	1179	1154	1209	1286	1224	1211	1290	1234	1229
	1.80041	1820	1860	1844	1849	1860	1860	1869	1880	1866	1874	1914	1872	1923	2012	2052	2211	2205							1.6791	1101	1165	1197	1140	1210	1205	1204	1227	1261	1216	1192	1205	1259	1264	1220
	1.79954	1847	1867	1838	1851	1871	1854	1862	1890	1841	1886	1907	1922	1942	2011	2058	2150	2221							1.67834	1126	1182	1156	1128	1225	1207	1186	1202	1228	1229	1232	1228	1313	1250	1256
	1.79867	1812	1820	1859	1857	1850	1851	1857	1900	1890	1852	1890	1908	1921	2019	2045	2178	2209							1.67759	1127	1203	1193	1166	1224	1214	1200	1211	1273	1254	1260	1242	1243	1323	1252
	1.79781	1819	1858	1849	1863	1866	1869	1874	1892	1878	1880	1911	1886	1915	1986	2115	2169	2201							1.67684	1098	1158	1173	1176	1227	1197	1199	1182	1270	1218	1249	1253	1293	1255	1238
	1.79694	1837	1804	1850	1849	1853	1887	1859	1876	1895	1901	1862	1851	1959	1999	2048	2160	2201							1.67609	1100	1195	1222	1180	1205	1182	1161	1213	1245	1269	1285	1213	1227	1241	1226
	1.79608	1800	1823	1837	1862	1866	1861	1874	1886	1873	1884	1886	1872	1964	2012	2095	2156	2200							1.67533	1113	1214	1219	1190	1235	1218	1191	1227	1246	1267	1248	1237	1317	1247	1238
	1.79522	1804	1853	1860	1856	1858	1855	1849	1853	1850	1852	1914	1866	1938	2003	2040	2139	2145							1.67458	1052	1198	1193	1158	1192	1171	1155	1215	1247	1234	1221	1165	1282	1242	1279
	1.79436	1831	1837	1840	1854	1855	1867	1871	1875	1871	1874	1890	1895	1913	2014	2057	2116	2156							1.67383	1102	1151	1172	1153	1177	1201	1179	1186	1219	1254	1234	1208	1278	1232	1273
	1.7935	1848	1854	1853	1847	1857	1856	1854	1859	1845	1890	1915	1869	1911	2031	2072	2119	2141							1.67309	1104	1196	1164	1170	1224	1259	1168	1206	1259	1244	1250	1273	1308	1288	1277
	1.79263	1782	1866	1821	1830	1832	1832	1841	1849	1864	1886	1889	1904	1895	1986	2076	2089	2171							1.67234	1113	1198	1178	1146	1197	1221	1201	1202	1249	1283	1226	1229	1304	1262	1245
	1.79178	1826	1887	1817	1863	1840	1835	1877	1842	1881	1875	1908	1881	1872	1971	2024	2108	2105							1.67159	1070	1182	1160	1154	1212	1154	1201	1191	1221	1241	1186	1205	1290	1295	1214
	1.79092	1810	1863	1842	1820	1800	1817	1877	1887	1841	1885	1883	1893	1911	1980	2006	2098	2100							1.67084	1077	1154	1159	1118	1222	1175	1197	1160	1230	1248	1239	1211	1285	1269	1227
	1.79006	1804	1861	1850	1881	1842	1832	1851	1864	1894	1873	1873	1878	1887	2000	2019	2109	2131							1.6701	1110	1201	1205	1153	1215	1222	1176	1178	1237	1275	1250	1209	1258	1272	1251
	1.7892	1845	1807	1867	1839	1861	1842	1849	1842	1846	1886	1905	1888	1873	1991	2028	2127	2109							1.66935	1087	1185	1236	1149	1204	1215	1207	1202	1302	1288	1284	1270	1314	1327	1296
	1.78835	1827	1844	1860	1834	1864	1828	1865	1824	1868	1867	1888	1891	1888	1973	2024	2080	2100							1.66861	1103	1162	1192	1170	1196	1216	1200	1211	1207	1271	1226	1229	1313	1253	1255
	1.78749	1829	1825	1823	1803	1824	1860	1876	1869	1869	1866	1912	1881	1924	1994	2023	2072	2075							1.66786	1109	1193	1206	1144	1238	1244	1202	1225	1295	1246	1276	1248	1244	1304	1225
	1.78664	1796	1843	1862	1827	1893	1849	1846	1865	1876	1883	1889	1860	1924	1983	1991	2091	2100							1.66712	1134	1206	1212	1187	1216	1213	1229	1169	1286	1312	1241	1271	1322	1292	1250
	1.78578	1836	1855	1857	1834	1847	1853	1859	1874	1865	1865	1888	1893	1860	1969	1999	2071	2082							1.66637	1130	1216	1177	1215	1271	1212	1202	1266	1274	1252	1299	1250	1319	1326	1299
	1.78493	1781	1830	1858	1858	1845	1867	1852	1821	1887	1856	1915	1871	1909	1979	2024	2072	2086							1.66563	1077	1174	1233	1139	1205	1214	1199	1205	1226	1277	1280	1191	1323	1308	1265
	1.78408	1827	1841	1860	1843	1849	1849	1868	1822	1860	1852	1910	1933	1900	1976	2003	2055	2097							1.66489	1100	1216	1166	1159	1209	1219	1193	1214	1244	1267	1282	1236	1294	1289	1273
	1.78323	1818	1821	1842	1855	1871	1884	1868	1854	1861	1914	1886	1869	1885	1995	2003	2089	2096							1.66415	1131	1201	1193	1155	1232	1231	1180	1210	1243	1252	1281	1233	1294	1303	1260
	1.78238	1830	1835	1841	1849	1856	1869	1866	1901	1839	1870	1872	1899	1901	2013	2011	2071	2053							1.66341	1129	1222	1191	1220	1213	1205	1216	1236	1253	1263	1270	1286	1324	1298	1296
	1.78153	1820	1876	1866	1865	1863	1859	1844	1885	1852	1827	1918	1864	1921	1963	2009	2068	2039							1.66267	1124	1200	1213	1222	1266	1192	1209	1258	1261	1272	1298	1263	1295	1324	1271
	1.78068	1840	1852	1853	1826	1850	1832	1873	1880	1877	1836	1880	1894	1905	2007	1996	2048	2053							1.66193	1136	1210	1192	1156	1255	1251	1217	1223	1261	1270	1290	1229	1317	1334	1277
	1.77983	1811	1826	1865	1849	1824	1851	1865	1841	1878	1895	1863	1879	1889	1954	1990	2048	2067							1.66119	1081	1193	1171	1154	1227	1203	1214	1213	1262	1249	1240	1250	1289	1286	1212
	1.77898	1809	1849	1838	1873	1857	1905	1873	1868	1860	1859	1901	1871	1910	1980	2010	2087	2068							1.66045	1121	1172	1201	1149	1164	1208	1208	1204	1254	1248	1312	1243	1346	1281	1293
	1.77814	1794	1831	1833	1864	1844	1862	1835	1833	1835	1883	1872	1879	1904	1965	1985	1979	2067							1.65972	1130	1176	1193	1184	1244	1226	1229	1195	1290	1311	1286	1230	1266	1326	1299
	1.77729	1797	1812	1857	1868	1849	1812	1863	1877	1851	1891	1899	1903	1898	1954	2006	2049	2086							1.65898	1117	1209	1188	1160	1258	1226	1209	1224	1304	1282	1248	1283	1313	1318	1297
	1.77645	1821	1865	1813	1860	1847	1856	1831	1858	1880	1872	1864	1877	1908	1945	1977	1997	2059							1.65825	1068	1195	1173	1180	1206	1210	1177	1180	1255	1205	1291	1220	1324	1266	1299
	1.7756	1821	1822	1892	1862	1859	1842	1875	1874	1872	1856	1873	1876	1866	1941	1990	2028	2019							1.65751	1118	1196	1202	1214	1239	1255	1186	1217	1227	1277	1252	1243	1313	1323	1248
	1.77476	1844	1859	1870	1880	1853	1842	1839	1851	1839	1883	1859	1830	1911	1947	1973	1974	2039							1.65678	1113	1191	1189	1164	1204	1192	1217	1243	1304	1262	1294	1272	1339	1325	1256
	1.77392	1859	1815	1822	1852	1866	1885	1857	1876	1850	1851	1863	1863	1871	1955	1985	1990	2034							1.65604	1108	1230	1161	1176	1245	1200	1212	1244	1226	1277	1290	1256	1314	1362	1292
	1.77307	1829	1826	1852	1835	1839	1838	1869	1850	1854	1861	1873	1870	1873	1950	1974	2020	2055							1.65531	1122	1198	1202	1210	1268	1210	1248	1230	1298	1263	1315	1273	1329	1333	1323
	1.77223	1816	1838	1831	1849	1851	1857	1850	1863	1867	1892	1864	1889	1872	1927	1956	1979	2039							1.65458	1134	1200	1179	1158	1243	1213	1199	1219	1290	1307	1338	1238	1299	1314	1251
	1.77139	1820	1866	1840	1871	1854	1873	1861	1823	1859	1851	1884	1853	1904	1917	1964	1985	2047							1.65384	1147	1193	1207	1185	1232	1239	1233	1222	1251	1320	1255	1264	1376	1327	1286
	1.77055	1797	1878	1844	1848	1828	1852	1845	1840	1829	1861	1866	1893	1859	1926	1984	1980	2008							1.65311	1110	1212	1206	1134	1247	1199	1241	1209	1298	1269	1255	1257	1364	1345	1243
	1.76972	1813	1847	1852	1825	1854	1880	1841	1880	1857	1850	1880	1828	1859	1948	1939	2039	2017							1.65238	1084	1234	1161	1207	1224	1265	1227	1229	1323	1305	1305	1279	1341	1323	1283
	1.76888	1857	1848	1835	1797	1837	1882	1888	1885	1851	1848	1897	1897	1886	1929	1975	1965	2037							1.65165	1104	1170	1250	1157	1261	1195	1198	1231	1267	1264	1310	1273	1330	1372	1286
	1.76804	1818	1859	1836	1851	1880	1857	1897	1837	1839	1861	1859	1864	1894	1947	1959	1966	2016							1.65092	1117	1176	1193	1151	1240	1269	1243	1254	1324	1310	1227	1292	1345	1286	1310
	1.76721	1815	1830	1834	1844	1866	1831	1861	1880	1847	1863	1849	1900	1883	1943	1945	1997	2018							1.6502	1152	1208	1227	1181	1221	1250	1244	1204	1305	1294	1300	1288	1329	1298	1297
	1.76637	1831	1849	1837	1830	1854	1826	1877	1879	1834	1855	1904	1884	1878	1949	1943	1986	1980							1.64947	1135	1207	1207	1184	1274	1219	1189	1262	1300	1302	1354	1307	1366	1373	1303
	1.76554	1819	1837	1864	1843	1823	1815	1859	1831	1827	1863	1862	1862	1893	1914	1960	1997	2027							1.64874	1107	1207	1190	1188	1224	1198	1222	1265	1283	1347	1298	1286	1347	1378	1282
	1.7647	1816	1843	1854	1840	1870	1846	1854	1861	1864	1843	1892	1857	1852	1941	1958	1985	1973							1.64801	1168	1245	1232	1229	1267	1265	1239	1262	1325	1303	1350	1327	1389	1373	1328
	1.76387	1810	1821	1852	1824	1884	1847	1879	1864	1853	1848	1885	1871	1862	1935	1931	2001	1997							1.64729	1136	1173	1249	1198	1218	1208	1245	1246	1305	1318	1313	1309	1381	1339	1341
	1.76304	1814	1820	1845	1850	1820	1829	1845	1852	1865	1825	1879	1854	1859	1946	1921	1990	2008							1.64656	1112	1185	1218	1188	1210	1244	1212	1210	1265	1294	1295	1306	1363	1336	1344
	1.76221	1857	1787	1880	1844	1822	1834	1862	1857	1853	1834	1887	1843	1857	1927	1965	2008	1987							1.64584	1133	1220	1210	1233	1306	1242	1228	1293	1306	1327	1319	1284	1341	1366	1302
	1.76138	1815	1859	1840	1841	1832	1864	1865	1844	1843	1854	1868	1886	1896	1928	1952	1954	1978							1.64511	1043	1237	1167	1141	1211	1234	1260	1240	1288	1286	1264	1284	1311	1359	1306
	1.76055	1814	1823	1866	1835	1857	1826	1863	1872	1860	1845	1872	1866	1877	1935	1951	1979	1943							1.64439	1120	1191	1217	1203	1267	1260	1201	1250	1295	1370	1310	1310	1348	1362	1351
	1.75972	1790	1820	1824	1824	1839	1826	1838	1851	1857	1874	1859	1851	1859	1902	1956	1949	2004							1.64367	1081	1214	1221	1188	1200	1189	1191	1215	1250	1283	1309	1277	1327	1325	1335
	1.75889	1844	1851	1829	1854	1828	1871	1840	1846	1877	1860	1838	1834	1884	1911	1971	1996	1973							1.64294	1148	1217	1199	1208	1262	1255	1228	1257	1293	1332	1334	1319	1378	1360	1324
	1.75806	1794	1840	1866	1852	1840	1870	1826	1852	1896	1900	1912	1850	1845	1913	1934	1972	1996							1.64222	1084	1200	1187	1187	1243	1215	1239	1251	1320	1327	1319	1292	1379	1376	1363
	1.75724	1805	1845	1848	1850	1850	1815	1869	1889	1828	1895	1867	1871	1891	1934	1943	1984	1975							1.6415	1148	1266	1245	1209	1253	1214	1234	1238	1326	1357	1322	1289	1358	1318	1339
	1.75641	1795	1850	1845	1852	1841	1835	1858	1849	1865	1889	1883	1850	1869	1921	1932	1921	1969							1.64078	1128	1225	1209	1236	1218	1231	1232	1258	1289	1314	1348	1325	1350	1397	1301
	1.75559	1822	1834	1852	1852	1850	1824	1816	1867	1844	1869	1868	1865	1890	1936	1956	1923	1954							1.64006	1075	1241	1204	1194	1287	1244	1250	1263	1329	1299	1310	1336	1372	1373	1371
	1.75476	1809	1839	1836	1835	1857	1846	1853	1822	1851	1893	1873	1883	1844	1920	1964	1977	1953							1.63934	1148	1201	1192	1194	1295	1228	1219	1246	1259	1303	1323	1294	1343	1326	1330
	1.75394	1806	1817	1840	1854	1845	1825	1854	1862	1875	1876	1857	1866	1863	1887	1940	1950	1961							1.63863	1149	1206	1216	1205	1244	1252	1254	1270	1320	1334	1274	1304	1365	1377	1394
	1.75312	1812	1828	1833	1848	1817	1855	1816	1893	1853	1850	1871	1865	1892	1948	1955	1974	1955							1.63791	1113	1192	1217	1174	1239	1246	1214	1251	1290	1289	1332	1327	1391	1310	1343
	1.75229	1801	1824	1836	1844	1814	1852	1864	1848	1846	1862	1902	1906	1868	1925	1932	1971	1981							1.63719	1134	1202	1233	1249	1258	1250	1222	1256	1255	1348	1317	1336	1363	1367	1309
	1.75147	1780	1905	1842	1850	1833	1829	1851	1847	1878	1851	1878	1850	1862	1931	1916	1929	1965							1.63647	1091	1162	1165	1162	1198	1229	1230	1247	1257	1287	1335	1302	1315	1366	1292
	1.75065	1835	1852	1851	1844	1834	1814	1906	1836	1850	1858	1887	1866	1819	1894	1920	1987	1979							1.63576	1153	1223	1234	1220	1245	1255	1235	1264	1329	1336	1343	1306	1355	1365	1324
	1.74983	1806	1818	1838	1838	1853	1816	1865	1817	1843	1827	1847	1865	1880	1917	1936	1980	2008							1.63504	1150	1250	1250	1235	1255	1291	1229	1253	1338	1342	1305	1303	1371	1407	1321
	1.74901	1826	1803	1831	1827	1838	1824	1852	1850	1805	1845	1839	1852	1893	1865	1898	1942	1968							1.63433	1163	1223	1209	1209	1261	1230	1280	1247	1276	1337	1334	1296	1383	1362	1316
	1.7482	1786	1847	1807	1831	1873	1834	1809	1848	1870	1877	1882	1844	1860	1902	1911	1951	1959							1.63361	1098	1224	1203	1204	1272	1240	1202	1244	1283	1334	1335	1281	1385	1359	1353
	1.74738	1827	1818	1851	1831	1857	1817	1844	1895	1843	1850	1874	1840	1885	1907	1920	2005	1939							1.6329	1133	1188	1200	1237	1291	1259	1249	1266	1312	1316	1354	1345	1391	1368	1360
	1.74656	1817	1847	1842	1871	1865	1813	1828	1863	1869	1871	1865	1876	1868	1884	1896	1949	1950							1.63219	1098	1241	1199	1218	1266	1291	1252	1263	1302	1352	1342	1291	1393	1387	1333
	1.74575	1840	1857	1837	1865	1886	1859	1886	1885	1839	1852	1860	1850	1885	1911	1896	1963	1989							1.63148	1092	1235	1224	1206	1251	1289	1284	1283	1301	1354	1325	1288	1416	1368	1340
	1.74493	1839	1811	1821	1817	1839	1883	1818	1854	1864	1894	1860	1846	1877	1899	1910	1946	1968							1.63076	1128	1213	1205	1224	1255	1231	1240	1317	1290	1322	1361	1341	1440	1412	1354
	1.74412	1830	1858	1869	1848	1855	1824	1845	1844	1820	1834	1828	1842	1868	1903	1942	1967	1933							1.63005	1140	1216	1262	1245	1253	1257	1244	1318	1321	1361	1346	1345	1386	1419	1378
	1.7433	1846	1828	1868	1823	1838	1879	1857	1856	1889	1882	1860	1883	1884	1958	1901	1971	1987							1.62934	1121	1211	1222	1159	1255	1277	1242	1225	1319	1300	1334	1291	1383	1379	1348
	1.74249	1849	1851	1829	1834	1856	1842	1827	1838	1835	1857	1879	1892	1883	1904	1938	1959	1969							1.62863	1131	1242	1224	1183	1284	1243	1269	1298	1328	1386	1363	1344	1378	1416	1408
	1.74168	1794	1893	1816	1826	1850	1852	1877	1824	1842	1857	1874	1852	1844	1933	1924	1955	1963							1.62793	1124	1236	1229	1186	1262	1282	1248	1263	1328	1342	1380	1360	1416	1385	1348
	1.74087	1834	1827	1882	1868	1823	1876	1848	1861	1854	1876	1869	1848	1851	1931	1959	1993	1991							1.62722	1162	1247	1238	1258	1311	1258	1244	1284	1358	1388	1331	1320	1431	1409	1378
	1.74006	1811	1814	1870	1829	1864	1834	1840	1849	1866	1865	1895	1879	1863	1902	1899	1937	1980							1.62651	1170	1198	1240	1184	1339	1244	1254	1276	1314	1357	1348	1333	1433	1411	1354
	1.73925	1801	1850	1857	1849	1842	1812	1849	1840	1868	1858	1841	1854	1880	1880	1901	1962	1988							1.6258	1141	1229	1266	1204	1254	1279	1250	1269	1325	1353	1402	1322	1386	1419	1382
	1.73844	1811	1864	1842	1843	1839	1864	1842	1865	1833	1853	1877	1854	1854	1914	1901	1946	1972							1.6251	1134	1214	1218	1170	1275	1258	1257	1301	1325	1322	1358	1310	1377	1378	1340
	1.73763	1823	1826	1849	1813	1805	1820	1846	1821	1845	1846	1872	1870	1813	1942	1910	1951	1940							1.62439	1158	1210	1220	1246	1296	1265	1237	1293	1310	1338	1354	1373	1385	1444	1326
	1.73682	1819	1857	1860	1836	1859	1871	1863	1876	1870	1863	1856	1872	1871	1915	1937	1937	1991							1.62368	1103	1213	1243	1182	1248	1228	1235	1270	1273	1357	1336	1297	1396	1382	1299
	1.73602	1816	1824	1835	1841	1820	1833	1814	1853	1853	1869	1839	1854	1880	1913	1921	1988	1949							1.62298	1114	1175	1199	1209	1271	1245	1265	1317	1327	1333	1341	1317	1410	1433	1366
	1.73521	1820	1846	1860	1840	1831	1833	1844	1853	1849	1870	1871	1845	1861	1874	1908	1943	1989							1.62228	1150	1250	1220	1158	1241	1241	1296	1276	1336	1335	1367	1317	1428	1369	1399
	1.73441	1815	1822	1812	1821	1874	1848	1850	1882	1857	1893	1850	1850	1870	1904	1918	1920	1958							1.62157	1147	1241	1175	1150	1243	1279	1211	1239	1317	1349	1361	1303	1354	1386	1360
	1.7336	1826	1848	1794	1841	1815	1849	1851	1879	1853	1832	1839	1855	1874	1884	1937	1950	1929							1.62087	1151	1191	1246	1202	1273	1289	1279	1317	1346	1341	1351	1366	1421	1395	1354
	1.7328	1829	1819	1847	1817	1850	1811	1855	1836	1857	1858	1881	1841	1845	1909	1945	1969	1981							1.62017	1146	1242	1240	1180	1315	1302	1256	1268	1332	1349	1335	1321	1413	1374	1347
	1.732	1842	1855	1837	1819	1858	1858	1833	1845	1874	1876	1846	1815	1806	1905	1940	1921	1949							1.61947	1128	1218	1219	1220	1263	1291	1265	1284	1319	1389	1336	1352	1382	1382	1383
	1.73119	1849	1827	1855	1836	1833	1869	1870	1870	1846	1845	1889	1825	1814	1871	1912	1980	1981							1.61876	1135	1199	1251	1193	1294	1258	1227	1273	1310	1310	1342	1358	1414	1413	1365
	1.73039	1836	1861	1848	1837	1845	1804	1820	1839	1856	1876	1839	1849	1870	1914	1932	1983	1905							1.61806	1121	1268	1218	1232	1260	1249	1259	1294	1347	1358	1380	1331	1377	1387	1353
	1.72959	1845	1830	1853	1855	1831	1850	1856	1871	1874	1903	1845	1874	1849	1900	1921	1970	1942							1.61736	1145	1215	1198	1214	1249	1282	1255	1259	1319	1325	1371	1329	1390	1428	1364
	1.72879	1825	1830	1835	1845	1890	1847	1815	1832	1884	1840	1856	1823	1872	1886	1947	1948	1933							1.61667	1139	1244	1189	1194	1244	1270	1243	1248	1372	1364	1311	1332	1396	1376	1355
	1.72799	1823	1841	1862	1842	1812	1861	1866	1840	1859	1870	1872	1878	1878	1981	1965	1950	1954							1.61597	1147	1267	1286	1220	1259	1287	1242	1314	1349	1384	1376	1423	1359	1437	1366
	1.72719	1808	1840	1847	1847	1852	1839	1892	1849	1857	1847	1868	1861	1875	1914	1929	1935	1978							1.61527	1178	1222	1230	1206	1243	1257	1288	1255	1355	1363	1359	1316	1382	1407	1371
	1.7264	1802	1879	1859	1817	1814	1823	1880	1802	1858	1860	1859	1877	1885	1895	1934	1961	1951							1.61457	1115	1224	1214	1251	1309	1281	1255	1301	1324	1370	1382	1383	1424	1439	1421
	1.7256	1809	1854	1836	1840	1844	1855	1828	1843	1859	1867	1885	1869	1865	1913	1974	1953	1972							1.61387	1121	1216	1221	1230	1321	1313	1247	1296	1343	1412	1409	1348	1425	1429	1376
	1.7248	1799	1834	1844	1828	1834	1829	1855	1882	1868	1877	1869	1859	1852	1911	1953	1975	1978							1.61318	1126	1272	1250	1213	1300	1293	1361	1300	1376	1433	1403	1391	1468	1455	1410
	1.72401	1813	1857	1846	1878	1867	1818	1823	1857	1822	1810	1859	1853	1872	1913	1940	1926	1966							1.61248	1112	1248	1273	1259	1259	1300	1241	1269	1346	1383	1424	1333	1442	1455	1396
	1.72321	1793	1846	1843	1861	1857	1880	1820	1877	1893	1863	1853	1901	1853	1961	1952	1915	1969							1.61179	1098	1226	1240	1196	1266	1263	1243	1269	1342	1358	1391	1344	1416	1409	1434
	1.72242	1832	1844	1852	1845	1856	1816	1853	1847	1878	1905	1873	1869	1873	1907	1946	1953	1981							1.61109	1171	1209	1240	1238	1301	1251	1277	1339	1324	1372	1378	1377	1453	1399	1403
	1.72163	1826	1832	1830	1849	1855	1860	1842	1858	1863	1865	1887	1876	1864	1905	1948	1938	1977							1.6104	1157	1237	1228	1225	1292	1303	1260	1303	1348	1403	1430	1417	1424	1421	1393
	1.72083	1829	1822	1797	1860	1860	1870	1849	1842	1844	1863	1885	1869	1833	1917	1911	1951	1920							1.60971	1172	1242	1240	1243	1280	1296	1311	1301	1375	1425	1388	1369	1456	1416	1439
	1.72004	1807	1860	1885	1819	1860	1823	1870	1858	1875	1873	1900	1872	1843	1941	1988	1972	1964							1.60901	1066	1178	1242	1197	1279	1252	1229	1302	1321	1376	1379	1391	1401	1396	1365
	1.71925	1844	1855	1851	1893	1831	1878	1832	1846	1855	1819	1867	1832	1837	1891	1912	1944	1993							1.60832	1145	1197	1254	1210	1293	1298	1278	1275	1370	1383	1334	1378	1464	1506	1449
	1.71846	1818	1791	1823	1805	1845	1876	1830	1898	1890	1850	1868	1858	1839	1907	1916	1991	1978							1.60763	1130	1239	1212	1186	1294	1241	1262	1299	1379	1365	1411	1312	1414	1378	1412
	1.71767	1825	1834	1855	1837	1860	1857	1876	1842	1827	1864	1852	1847	1869	1931	1943	1966	1967							1.60694	1182	1246	1220	1202	1297	1227	1282	1293	1350	1400	1413	1428	1504	1510	1438
	1.71688	1808	1824	1838	1840	1827	1878	1867	1867	1846	1893	1871	1851	1859	1885	1940	2015	1960							1.60625	1121	1236	1194	1198	1276	1277	1306	1351	1343	1384	1361	1396	1423	1463	1413
	1.71609	1816	1830	1833	1853	1868	1865	1831	1844	1858	1858	1841	1852	1915	1893	1927	1951	1973							1.60556	1144	1247	1211	1204	1286	1315	1220	1325	1334	1370	1381	1401	1479	1434	1385
	1.71531	1795	1828	1855	1833	1846	1818	1858	1872	1848	1846	1856	1865	1863	1916	1919	1970	1971							1.60487	1133	1261	1236	1267	1274	1334	1294	1368	1325	1407	1431	1390	1495	1467	1417
	1.71452	1826	1842	1875	1883	1869	1880	1854	1845	1881	1826	1849	1871	1854	1907	1910	1992	1947							1.60418	1095	1216	1237	1227	1290	1285	1258	1276	1354	1411	1362	1369	1477	1402	1407
	1.71373	1805	1845	1868	1823	1843	1889	1866	1845	1857	1866	1876	1874	1872	1922	1939	1954	2004							1.60349	1172	1219	1210	1236	1303	1242	1312	1313	1344	1397	1391	1367	1448	1461	1403
	1.71295	1782	1835	1857	1869	1890	1882	1838	1850	1852	1903	1861	1845	1857	1907	1960	1988	1967							1.60281	1143	1275	1263	1227	1271	1279	1307	1338	1391	1421	1396	1375	1449	1445	1448
	1.71216	1815	1841	1837	1867	1845	1850	1874	1830	1862	1847	1867	1898	1898	1914	1966	1968	2001							1.60212	1139	1247	1228	1236	1314	1305	1285	1285	1353	1410	1391	1397	1446	1461	1397
	1.71138	1814	1881	1822	1841	1866	1852	1864	1844	1877	1862	1869	1884	1857	1937	1915	1973	1983							1.60144	1122	1224	1266	1210	1237	1235	1262	1281	1362	1371	1380	1389	1479	1417	1397
	1.7106	1833	1845	1846	1829	1876	1883	1852	1859	1839	1881	1914	1849	1917	1925	1962	1998	1997							1.60075	1166	1232	1204	1207	1253	1262	1211	1313	1349	1380	1397	1390	1429	1451	1381
	1.70981	1837	1845	1863	1860	1828	1852	1856	1872	1891	1876	1897	1866	1879	1916	1961	1983	1992							1.60006	1133	1206	1244	1226	1263	1300	1243	1273	1370	1317	1377	1398	1445	1479	1365
	1.70903	1801	1833	1868	1849	1836	1870	1865	1862	1851	1863	1900	1886	1902	1909	1962	2033	2036							1.59938	1152	1258	1219	1193	1274	1328	1254	1291	1362	1389	1372	1347	1439	1443	1462
	1.70825	1806	1830	1822	1876	1848	1824	1870	1864	1883	1883	1916	1890	1897	1955	1963	2008	2000							1.5987	1160	1238	1260	1273	1276	1284	1250	1316	1362	1386	1383	1411	1453	1452	1389
	1.70747	1827	1817	1843	1840	1820	1822	1861	1872	1891	1865	1831	1876	1900	1979	1980	2059	1988							1.59801	1136	1265	1263	1217	1273	1273	1297	1309	1380	1414	1384	1407	1420	1508	1428
	1.70669	1824	1811	1825	1848	1847	1873	1859	1895	1886	1848	1899	1864	1900	1937	1985	2016	2021							1.59733	1138	1261	1212	1205	1292	1315	1236	1274	1382	1408	1373	1402	1485	1457	1452
	1.70591	1804	1841	1842	1823	1855	1862	1874	1895	1881	1883	1855	1880	1875	1976	1972	2056	2021							1.59665	1109	1200	1244	1205	1269	1356	1230	1316	1369	1430	1410	1392	1416	1484	1382
	1.70513	1802	1840	1841	1845	1843	1843	1823	1849	1905	1902	1873	1878	1906	1966	1988	2012	2041							1.59597	1135	1223	1207	1215	1264	1288	1260	1291	1393	1342	1400	1383	1464	1446	1424
	1.70436	1827	1847	1883	1859	1811	1841	1882	1887	1894	1887	1875	1882	1880	1984	1991	2015	2020							1.59529	1136	1261	1259	1210	1286	1300	1286	1291	1312	1363	1379	1368	1423	1437	1391
	1.70358	1801	1854	1820	1846	1880	1828	1869	1855	1828	1925	1887	1900	1882	1928	1985	1995	2037							1.59461	1136	1228	1197	1188	1248	1294	1290	1314	1357	1321	1388	1395	1455	1430	1427
	1.7028	1828	1870	1864	1858	1864	1841	1865	1861	1839	1895	1874	1900	1903	1998	2005	2050	2046							1.59393	1158	1223	1224	1224	1299	1295	1253	1307	1377	1411	1382	1363	1428	1442	1409
	1.70203	1810	1839	1846	1824	1842	1873	1872	1892	1842	1909	1884	1863	1902	1964	2037	1951	2066							1.59325	1151	1207	1258	1178	1269	1274	1288	1302	1352	1376	1362	1379	1441	1444	1366
	1.70125	1810	1824	1888	1832	1845	1862	1861	1879	1862	1848	1892	1908	1890	1956	2016	2049	2033							1.59257	1172	1237	1238	1229	1262	1272	1272	1336	1354	1380	1390	1357	1438	1448	1388
	1.70048	1829	1868	1819	1884	1850	1887	1857	1887	1866	1878	1896	1883	1864	1979	2010	2015	2071							1.59189	1162	1259	1222	1225	1288	1250	1291	1291	1364	1401	1391	1399	1418	1444	1371
	1.69971	1813	1901	1860	1839	1881	1871	1840	1890	1858	1910	1913	1937	1869	1982	2018	2050	2081							1.59122	1118	1214	1230	1221	1228	1282	1248	1284	1355	1359	1359	1343	1412	1353	1354
	1.69894	1822	1876	1866	1867	1857	1897	1863	1889	1853	1879	1884	1878	1888	1946	2013	2073	2093							1.59054	1099	1201	1246	1224	1248	1282	1231	1303	1305	1371	1329	1364	1461	1435	1375
	1.69816	1823	1856	1855	1865	1839	1867	1886	1870	1867	1902	1885	1886	1941	1991	2043	2071	2096							1.58986	1145	1268	1235	1222	1283	1298	1316	1307	1390	1325	1358	1421	1428	1419	1397
	1.69739	1845	1872	1863	1850	1844	1875	1852	1856	1880	1923	1919	1911	1908	2004	1988	2067	2067							1.58919	1146	1265	1268	1229	1311	1292	1266	1296	1375	1431	1387	1323	1446	1462	1432
	1.69662	1856	1867	1861	1863	1852	1888	1893	1851	1891	1877	1863	1910	1943	2010	2052	2044	2119							1.58851	1109	1227	1223	1233	1273	1301	1259	1320	1338	1386	1368	1352	1423	1426	1429
	1.69585	1840	1814	1825	1892	1876	1845	1851	1881	1886	1895	1931	1899	1923	1937	2026	2079	2109							1.58784	1128	1268	1234	1217	1260	1305	1232	1347	1402	1377	1412	1393	1417	1428	1403
	1.69508	1810	1856	1862	1843	1876	1857	1832	1906	1897	1881	1889	1923	1921	2017	2042	2090	2048							1.58716	1120	1213	1238	1191	1235	1310	1233	1309	1304	1373	1417	1372	1413	1477	1366
	1.69432	1828	1864	1860	1890	1880	1863	1893	1864	1903	1898	1912	1927	1938	1996	2019	2077	2141							1.58649	1134	1196	1208	1217	1285	1305	1317	1297	1358	1362	1362	1373	1391	1407	1408
	1.69355	1816	1871	1893	1868	1877	1863	1840	1905	1868	1880	1918	1910	1950	2044	2037	2075	2119							1.58582	1158	1248	1245	1234	1286	1254	1298	1292	1370	1395	1328	1348	1423	1406	1367
	1.69278	1810	1851	1843	1862	1861	1873	1855	1903	1894	1902	1916	1919	1933	2058	2124	2155	2136							1.58515	1146	1251	1202	1164	1278	1282	1258	1289	1339	1348	1368	1349	1445	1399	1389
	1.69202	1824	1863	1835	1857	1816	1850	1871	1921	1896	1891	1918	1951	1921	2037	2082	2145	2179							1.58447	1144	1206	1264	1210	1300	1283	1289	1293	1366	1337	1341	1360	1439	1426	1356
	1.69125	1868	1882	1853	1861	1879	1882	1884	1874	1916	1914	1903	1925	1933	2047	2111	2157	2152							1.5838	1148	1266	1222	1221	1291	1272	1270	1279	1358	1386	1364	1331	1452	1400	1392
	1.69049	1821	1838	1872	1852	1875	1851	1875	1877	1870	1921	1896	1940	1924	2050	2086	2171	2156							1.58313	1132	1201	1203	1179	1277	1307	1258	1268	1377	1360	1379	1334	1410	1405	1383
	1.68972	1811	1827	1873	1838	1866	1859	1877	1869	1861	1924	1946	1910	1959	2047	2111	2150	2169							1.58246	1119	1241	1216	1205	1253	1253	1303	1318	1325	1391	1374	1321	1397	1429	1383
	1.68896	1825	1858	1868	1858	1883	1871	1900	1903	1872	1903	1917	1938	1937	2069	2144	2182	2215							1.58179	1107	1263	1255	1221	1310	1267	1277	1301	1318	1364	1376	1423	1410	1451	1378
	1.6882	1854	1854	1861	1855	1893	1885	1913	1868	1896	1919	1935	1950	1900	2034	2102	2184	2156							1.58113	1165	1222	1205	1215	1269	1249	1294	1272	1357	1372	1364	1365	1457	1416	1402
	1.68743	1841	1831	1883	1850	1872	1890	1875	1882	1893	1917	1913	1937	1933	2090	2128	2211	2215							1.58046	1083	1225	1231	1217	1277	1247	1267	1312	1318	1388	1358	1332	1415	1453	1370
	1.68667	1814	1863	1868	1877	1884	1859	1898	1906	1908	1903	1929	1887	1967	2066	2163	2197	2206							1.57979	1158	1234	1217	1209	1289	1294	1290	1289	1326	1368	1356	1311	1383	1443	1392
	1.68591	1793	1865	1876	1863	1884	1881	1895	1903	1919	1946	1975	1984	1986	2116	2186	2211	2232							1.57912	1117	1200	1203	1218	1246	1303	1268	1278	1355	1320	1377	1329	1431	1390	1381
	1.68515	1841	1839	1853	1891	1868	1923	1907	1888	1920	1921	1936	1964	2027	2111	2196	2211	2266							1.57846	1125	1194	1225	1199	1264	1260	1216	1252	1343	1358	1319	1298	1439	1379	1378
	1.68439	1857	1804	1859	1873	1886	1879	1914	1889	1884	1958	1939	1920	1998	2127	2179	2233	2324							1.57779	1088	1257	1245	1202	1263	1313	1213	1338	1324	1365	1401	1343	1466	1406	1356
	1.68363	1828	1841	1901	1884	1877	1872	1873	1907	1900	1951	1952	1974	2025	2155	2205	2284	2321							1.57713	1166	1189	1230	1183	1243	1284	1227	1324	1334	1348	1301	1347	1450	1387	1343
	1.68288	1845	1847	1831	1841	1856	1900	1912	1928	1921	1928	1947	2023	2031	2136	2231	2307	2318							1.57646	1148	1258	1230	1214	1239	1295	1314	1305	1354	1396	1342	1348	1446	1474	1404
	1.68212	1857	1874	1891	1893	1872	1905	1896	1929	1909	1934	1974	1968	2020	2157	2239	2358	2329							1.5758	1134	1227	1189	1206	1275	1296	1254	1273	1365	1349	1350	1347	1417	1351	1356
	1.68136	1859	1848	1889	1881	1879	1857	1916	1924	1953	1938	1969	1993	2025	2178	2284	2337	2366							1.57513	1134	1253	1238	1241	1295	1302	1218	1307	1349	1400	1368	1347	1425	1427	1354
	1.68061	1846	1875	1857	1846	1886	1895	1905	1954	1952	1939	1982	1983	2041	2187	2291	2390	2344							1.57447	1107	1241	1232	1234	1298	1288	1227	1268	1310	1412	1363	1332	1396	1405	1376
	1.67985	1853	1877	1896	1907	1891	1924	1934	1925	1895	1972	1979	1988	2025	2230	2317	2378	2439							1.57381	1155	1239	1252	1206	1313	1297	1263	1302	1347	1365	1394	1371	1451	1409	1367
	1.6791	1867	1885	1878	1888	1911	1895	1905	1926	1939	1924	1998	1990	2003	2230	2365	2401	2423							1.57315	1143	1218	1249	1217	1280	1295	1259	1301	1335	1345	1347	1367	1410	1388	1346
	1.67834	1856	1863	1896	1903	1901	1904	1928	1944	1939	1935	2005	2008	2110	2264	2369	2462	2455							1.57248	1106	1254	1231	1207	1288	1263	1263	1292	1331	1359	1345	1319	1409	1368	1353
	1.67759	1844	1863	1879	1887	1877	1887	1930	1941	1902	1951	2022	2033	2038	2267	2347	2510	2490							1.57182	1155	1224	1233	1198	1287	1255	1231	1260	1338	1323	1342	1345	1372	1381	1351
	1.67684	1853	1873	1875	1854	1908	1932	1940	1966	1962	1976	2035	2038	2069	2250	2391	2505	2552							1.57116	1152	1245	1253	1225	1271	1292	1232	1285	1285	1366	1367	1352	1428	1366	1352
	1.67609	1814	1853	1908	1846	1882	1921	1948	1975	1949	1990	2027	2051	2095	2314	2365	2534	2546							1.5705	1069	1228	1226	1207	1282	1244	1238	1301	1296	1343	1356	1305	1393	1350	1339
	1.67533	1833	1839	1910	1889	1910	1910	1889	1959	1940	1999	2017	2051	2117	2313	2443	2559	2539							1.56984	1126	1227	1244	1227	1255	1267	1252	1258	1385	1343	1372	1334	1385	1374	1387
	1.67458	1820	1840	1885	1872	1930	1951	1939	1934	1953	1967	2045	2061	2147	2267	2435	2594	2595							1.56919	1126	1227	1247	1185	1253	1236	1262	1289	1321	1381	1359	1317	1423	1354	1350
	1.67383	1854	1846	1906	1921	1917	1953	1962	1968	1969	1996	2043	2067	2110	2388	2486	2583	2612							1.56853	1160	1268	1191	1239	1293	1276	1247	1292	1340	1366	1359	1341	1404	1433	1336
	1.67309	1816	1856	1926	1872	1940	1979	1941	1978	1992	1989	2048	2082	2183	2403	2531	2635	2656							1.56787	1100	1253	1244	1176	1230	1270	1260	1322	1354	1302	1315	1319	1378	1374	1301
	1.67234	1843	1869	1908	1880	1879	1941	1970	2005	2004	2004	2037	2106	2172	2394	2542	2706	2669							1.56721	1163	1203	1208	1199	1271	1237	1251	1269	1315	1350	1368	1273	1418	1359	1356
	1.67159	1820	1894	1879	1889	1925	1942	1955	2005	2017	2023	2061	2079	2167	2411	2627	2729	2741							1.56656	1148	1247	1209	1221	1234	1246	1245	1287	1279	1344	1341	1314	1398	1406	1329
	1.67084	1833	1875	1892	1909	1936	1942	1972	1977	2013	2028	2072	2125	2190	2465	2648	2750	2767							1.5659	1106	1175	1237	1174	1230	1245	1255	1243	1325	1355	1342	1319	1372	1398	1304
	1.6701	1834	1889	1880	1949	1931	1955	1974	1981	1991	2036	2089	2091	2236	2457	2640	2774	2855							1.56525	1104	1222	1198	1211	1295	1261	1238	1226	1296	1301	1319	1312	1395	1336	1288
	1.66935	1817	1844	1892	1929	1908	1959	1968	1988	2028	2071	2085	2177	2224	2560	2689	2830	2814							1.56459	1136	1246	1243	1218	1260	1271	1249	1259	1314	1345	1368	1321	1390	1385	1328
	1.66861	1816	1851	1896	1925	1937	1987	1986	2008	2024	2083	2081	2144	2262	2492	2740	2917	2895							1.56394	1151	1214	1241	1233	1294	1278	1248	1236	1329	1354	1344	1310	1374	1363	1301
	1.66786	1823	1874	1913	1934	1937	1949	2011	2035	2026	2058	2121	2145	2245	2536	2728	2894	2935							1.56328	1161	1193	1239	1223	1268	1297	1200	1237	1312	1336	1349	1314	1371	1349	1322
	1.66712	1834	1879	1914	1930	1977	2017	1981	2040	2000	2061	2117	2159	2239	2544	2747	3004	2961							1.56263	1139	1252	1256	1165	1246	1222	1275	1261	1310	1352	1321	1292	1350	1390	1344
	1.66637	1845	1878	1924	1956	2002	1980	1985	2047	2026	2126	2148	2199	2273	2599	2865	3017	3015							1.56198	1159	1230	1218	1213	1262	1264	1208	1280	1310	1357	1345	1262	1342	1328	1319
	1.66563	1856	1887	1931	1971	1968	1996	1966	2047	2054	2081	2156	2194	2317	2566	2846	3089	3014							1.56133	1114	1226	1253	1201	1269	1213	1259	1245	1310	1327	1314	1275	1401	1374	1343
	1.66489	1827	1891	1899	1958	2002	1983	2050	2081	2040	2131	2156	2225	2339	2657	2918	3121	3088							1.56068	1161	1247	1215	1199	1270	1248	1256	1236	1315	1326	1300	1274	1337	1330	1315
	1.66415	1875	1904	1950	1950	1976	2006	2013	2085	2057	2087	2173	2254	2320	2636	2919	3112	3171							1.56002	1156	1211	1249	1190	1280	1266	1241	1263	1325	1303	1322	1325	1401	1350	1290
	1.66341	1878	1868	1931	1979	2006	1998	2070	2077	2047	2128	2179	2265	2340	2682	2965	3155	3172							1.55937	1153	1220	1206	1184	1255	1249	1221	1257	1299	1310	1341	1322	1386	1346	1308
	1.66267	1844	1922	1935	1948	2014	1997	2047	2086	2060	2114	2229	2247	2420	2682	3006	3242	3272							1.55872	1134	1235	1238	1183	1271	1243	1204	1247	1241	1326	1327	1297	1311	1359	1247
	1.66193	1851	1868	1953	1975	1983	2022	2044	2074	2109	2145	2218	2287	2367	2743	3034	3306	3316							1.55808	1136	1231	1243	1232	1217	1243	1230	1253	1292	1365	1331	1266	1373	1378	1316
	1.66119	1860	1881	1930	2020	1972	2053	2045	2088	2086	2140	2231	2319	2450	2748	3108	3298	3331							1.55743	1133	1246	1189	1199	1297	1214	1223	1284	1261	1310	1297	1244	1330	1307	1303
	1.66045	1877	1899	1905	1986	1980	2041	2087	2091	2145	2146	2233	2278	2459	2858	3091	3416	3367							1.55678	1160	1267	1255	1191	1268	1265	1243	1255	1340	1347	1316	1299	1359	1412	1284
	1.65972	1866	1916	1955	1967	2023	2063	2084	2099	2130	2188	2231	2340	2437	2840	3159	3438	3400							1.55613	1133	1238	1197	1197	1214	1234	1218	1291	1309	1288	1324	1314	1337	1327	1306
	1.65898	1859	1896	1930	1956	2017	2047	2076	2123	2112	2189	2257	2346	2477	2840	3210	3532	3473							1.55548	1140	1249	1247	1197	1301	1289	1165	1259	1305	1332	1305	1300	1331	1356	1324
	1.65825	1897	1914	1954	1981	2038	2068	2073	2129	2100	2219	2297	2350	2510	2856	3282	3612	3549							1.55484	1128	1207	1210	1171	1262	1258	1241	1209	1275	1264	1284	1289	1366	1321	1296
	1.65751	1905	1886	1935	1992	2024	2009	2076	2145	2156	2167	2253	2380	2501	2969	3249	3539	3569							1.55419	1146	1255	1264	1199	1233	1265	1222	1229	1269	1347	1305	1277	1342	1329	1312
	1.65678	1840	1898	1975	1996	2028	2076	2093	2145	2150	2181	2277	2375	2559	2955	3312	3634	3588							1.55355	1139	1182	1218	1234	1273	1234	1211	1214	1277	1283	1299	1291	1356	1326	1279
	1.65604	1856	1933	1940	2004	2030	2068	2086	2143	2139	2222	2293	2405	2563	3013	3359	3690	3611							1.5529	1125	1231	1263	1215	1299	1227	1212	1232	1281	1294	1320	1300	1327	1319	1287
	1.65531	1847	1909	1971	1995	2000	2084	2145	2150	2149	2245	2315	2367	2606	3011	3372	3721	3712							1.55226	1189	1285	1250	1208	1282	1250	1204	1293	1323	1301	1301	1264	1325	1351	1303
	1.65458	1852	1956	1978	2005	2019	2077	2105	2190	2177	2230	2274	2393	2597	3028	3485	3794	3792							1.55161	1134	1238	1226	1179	1229	1224	1215	1219	1285	1325	1344	1259	1358	1337	1313
	1.65384	1869	1925	1994	2037	2050	2082	2155	2201	2181	2261	2320	2429	2628	3083	3491	3744	3820							1.55097	1124	1221	1224	1226	1215	1264	1181	1268	1292	1306	1277	1250	1326	1288	1267
	1.65311	1862	1974	1979	2007	2075	2080	2141	2183	2195	2259	2380	2422	2639	3124	3491	3885	3824							1.55033	1120	1224	1234	1216	1272	1231	1234	1228	1240	1309	1277	1269	1332	1307	1313
	1.65238	1865	1959	1964	2003	2021	2073	2175	2187	2209	2253	2386	2491	2621	3106	3540	3903	3884							1.54968	1144	1286	1223	1214	1247	1242	1221	1255	1333	1261	1335	1296	1328	1325	1313
	1.65165	1880	1915	1988	1962	2078	2091	2181	2215	2180	2252	2379	2469	2644	3198	3550	3945	3875							1.54904	1146	1243	1243	1182	1245	1226	1272	1239	1258	1307	1327	1284	1336	1317	1249
	1.65092	1874	1942	1988	2074	2040	2075	2163	2227	2223	2305	2402	2436	2655	3109	3626	3877	3923							1.5484	1144	1233	1253	1228	1240	1220	1185	1203	1258	1242	1276	1245	1300	1300	1254
	1.6502	1927	1919	2011	1996	2053	2145	2182	2215	2197	2280	2379	2495	2657	3179	3667	3932	3942							1.54776	1189	1204	1188	1252	1263	1191	1177	1218	1278	1293	1276	1259	1333	1335	1269
	1.64947	1856	1927	2009	2029	2047	2125	2135	2232	2201	2311	2411	2506	2725	3182	3673	3986	3964							1.54712	1160	1256	1238	1210	1296	1250	1205	1262	1287	1289	1301	1305	1354	1338	1275
	1.64874	1919	1922	1943	2004	2028	2071	2144	2217	2215	2296	2398	2480	2668	3227	3625	4043	4029							1.54648	1117	1210	1213	1192	1246	1183	1225	1242	1268	1314	1290	1237	1290	1291	1250
	1.64801	1873	1943	1968	2033	2094	2121	2120	2235	2237	2299	2364	2479	2689	3190	3683	4056	3962							1.54584	1129	1238	1204	1226	1237	1200	1226	1218	1248	1295	1303	1244	1320	1266	1261
	1.64729	1913	1944	1970	2033	2073	2072	2163	2237	2244	2284	2404	2478	2709	3236	3680	4120	4062							1.5452	1109	1228	1207	1239	1299	1264	1215	1225	1278	1281	1276	1259	1289	1330	1249
	1.64656	1851	1956	1983	2004	2066	2104	2183	2258	2232	2297	2371	2464	2754	3216	3671	4103	4020							1.54457	1150	1210	1270	1190	1279	1258	1257	1235	1297	1318	1310	1216	1332	1304	1326
	1.64584	1899	1930	2033	1988	2067	2106	2148	2231	2232	2311	2399	2499	2716	3233	3715	4055	4028							1.54393	1137	1247	1264	1224	1291	1266	1210	1234	1248	1327	1294	1289	1327	1275	1260
	1.64511	1882	1921	1971	2060	2088	2105	2165	2206	2243	2303	2412	2493	2694	3226	3695	4031	4051							1.54329	1077	1241	1180	1230	1244	1227	1168	1190	1271	1282	1258	1228	1333	1314	1262
	1.64439	1877	1960	2017	1995	2086	2113	2133	2213	2243	2263	2423	2529	2685	3292	3728	4070	4026							1.54266	1161	1254	1235	1185	1249	1217	1213	1243	1261	1304	1307	1194	1327	1300	1238
	1.64367	1900	1945	1980	2025	2070	2103	2161	2238	2225	2286	2383	2509	2684	3219	3731	4048	4028							1.54202	1118	1226	1243	1163	1204	1236	1175	1208	1232	1293	1275	1237	1335	1312	1244
	1.64294	1888	1899	1974	2028	2043	2120	2130	2198	2240	2293	2415	2513	2702	3256	3725	4078	4031							1.54138	1179	1263	1273	1186	1255	1245	1194	1247	1280	1281	1286	1246	1287	1279	1272
	1.64222	1862	1945	1974	2038	2045	2141	2183	2187	2207	2318	2397	2550	2681	3233	3646	4042	4024							1.54075	1169	1213	1252	1184	1282	1236	1189	1238	1272	1302	1282	1269	1319	1319	1280
	1.6415	1876	1934	1960	2024	2061	2136	2155	2205	2198	2279	2404	2533	2674	3175	3643	4007	3985							1.54011	1156	1253	1207	1227	1251	1260	1213	1266	1306	1312	1275	1276	1328	1321	1283
	1.64078	1889	1951	1990	2006	2074	2084	2169	2227	2208	2267	2392	2499	2649	3180	3646	4036	4058							1.53948	1143	1269	1226	1206	1297	1226	1215	1238	1277	1355	1317	1281	1316	1289	1296
	1.64006	1871	1931	1975	1997	2076	2079	2187	2237	2180	2277	2370	2512	2681	3207	3650	4017	4028							1.53885	1170	1233	1269	1233	1242	1198	1206	1217	1299	1267	1280	1244	1286	1310	1240
	1.63934	1843	1921	2014	2000	2053	2108	2132	2214	2192	2292	2341	2472	2744	3252	3659	3986	3974							1.53822	1161	1217	1255	1210	1267	1205	1192	1216	1204	1254	1227	1248	1320	1262	1236
	1.63863	1844	1925	1976	1994	2072	2078	2135	2191	2171	2240	2382	2511	2650	3185	3666	3983	4023							1.53758	1170	1252	1311	1202	1283	1265	1290	1270	1292	1273	1279	1266	1276	1311	1269
	1.63791	1808	1934	1955	2003	2028	2086	2109	2176	2191	2250	2363	2501	2712	3141	3603	4047	3990							1.53695	1157	1254	1212	1191	1305	1200	1231	1240	1275	1314	1286	1286	1339	1265	1222
	1.63719	1841	1972	1968	2025	2037	2061	2125	2212	2173	2270	2322	2462	2664	3220	3600	3953	4020							1.53632	1129	1236	1269	1224	1265	1259	1227	1250	1290	1304	1272	1267	1279	1326	1257
	1.63647	1866	1917	2002	2005	2009	2090	2109	2206	2190	2241	2358	2450	2648	3144	3536	3958	3877							1.53569	1143	1280	1258	1199	1246	1228	1204	1236	1252	1276	1254	1278	1314	1315	1248
	1.63576	1881	1923	1958	2022	2060	2091	2099	2170	2200	2276	2344	2452	2602	3125	3484	3968	3924							1.53506	1156	1253	1262	1226	1303	1238	1254	1234	1304	1305	1322	1262	1322	1300	1285
	1.63504	1808	1927	1961	2019	2077	2059	2128	2199	2201	2272	2328	2450	2594	3139	3582	3883	3899							1.53443	1128	1229	1268	1156	1256	1253	1256	1230	1268	1256	1301	1253	1301	1313	1258
	1.63433	1851	1913	1965	2014	2018	2073	2100	2158	2193	2233	2307	2449	2594	3125	3561	3914	3904							1.5338	1173	1248	1297	1240	1275	1250	1234	1285	1261	1321	1307	1293	1318	1340	1269
	1.63361	1866	1922	1951	2017	2054	2070	2129	2178	2193	2264	2315	2421	2598	3084	3459	3851	3875							1.53317	1183	1246	1220	1204	1250	1241	1254	1219	1303	1304	1275	1242	1335	1266	1271
	1.6329	1878	1956	1946	1992	2037	2067	2127	2192	2169	2217	2325	2412	2551	3057	3477	3834	3800							1.53254	1172	1262	1281	1239	1290	1262	1289	1237	1271	1301	1322	1268	1326	1327	1290
	1.63219	1841	1928	1993	2006	2023	2074	2106	2161	2153	2257	2308	2426	2536	2983	3443	3781	3807							1.53192	1128	1250	1254	1216	1266	1249	1176	1245	1264	1253	1277	1264	1310	1315	1284
	1.63148	1901	1954	1941	2029	2058	2083	2096	2134	2165	2252	2334	2384	2568	3074	3423	3811	3781							1.53129	1137	1238	1242	1209	1263	1262	1238	1248	1276	1268	1299	1239	1275	1278	1283
	1.63076	1851	1934	1955	1999	2048	2072	2093	2123	2149	2215	2281	2386	2542	2969	3377	3789	3756							1.53066	1127	1227	1220	1196	1263	1207	1227	1218	1270	1286	1272	1226	1339	1281	1212
	1.63005	1886	1921	1972	1988	2008	2049	2091	2149	2140	2176	2264	2391	2513	2963	3398	3665	3746							1.53004	1170	1275	1289	1250	1244	1270	1239	1283	1309	1308	1274	1296	1315	1355	1268
	1.62934	1856	1936	1959	1993	2026	2062	2078	2143	2115	2179	2281	2404	2505	2909	3361	3683	3656							1.52941	1181	1231	1222	1190	1284	1239	1237	1227	1291	1307	1297	1289	1306	1269	1226
	1.62863	1861	1918	1938	2013	2078	2039	2127	2123	2134	2175	2280	2353	2492	2932	3370	3648	3690							1.52879	1197	1229	1219	1261	1282	1256	1221	1280	1268	1301	1266	1260	1325	1306	1292
	1.62793	1843	1947	1931	2004	2022	2015	2105	2113	2157	2195	2249	2346	2445	2889	3357	3665	3590							1.52816	1235	1237	1280	1258	1228	1246	1251	1225	1306	1298	1300	1266	1355	1283	1255
	1.62722	1824	1912	1986	1987	2022	1993	2052	2130	2157	2206	2265	2367	2488	2966	3329	3671	3678							1.52754	1135	1224	1244	1254	1276	1237	1236	1243	1278	1324	1274	1258	1326	1289	1280
	1.62651	1844	1917	1949	1984	2013	2030	2084	2109	2089	2162	2229	2349	2479	2939	3268	3625	3620							1.52692	1156	1256	1264	1204	1262	1285	1222	1213	1279	1309	1320	1240	1317	1296	1248
	1.6258	1840	1903	1957	1966	2035	2010	2082	2124	2133	2181	2268	2339	2451	2938	3269	3633	3630							1.52629	1183	1248	1258	1203	1285	1244	1225	1200	1257	1257	1261	1241	1332	1305	1254
	1.6251	1878	1915	1943	1972	1998	2011	2084	2135	2128	2170	2225	2343	2420	2886	3297	3614	3570							1.52567	1167	1281	1231	1192	1260	1241	1213	1217	1263	1276	1261	1231	1290	1335	1223
	1.62439	1879	1901	1934	1962	2013	2051	2089	2167	2125	2185	2273	2324	2448	2916	3242	3552	3536							1.52505	1219	1228	1210	1203	1257	1244	1268	1245	1296	1316	1307	1264	1363	1299	1273
	1.62368	1864	1894	1902	1985	1996	2029	2044	2103	2119	2167	2248	2340	2460	2864	3256	3538	3589							1.52443	1153	1225	1237	1206	1234	1214	1194	1224	1253	1278	1299	1199	1301	1235	1237
	1.62298	1874	1926	1929	1974	2021	2031	2082	2120	2098	2148	2243	2326	2395	2803	3176	3522	3531							1.52381	1176	1247	1260	1248	1301	1245	1253	1261	1288	1324	1313	1251	1316	1293	1278
	1.62228	1856	1882	1948	1970	1992	2037	2053	2082	2097	2136	2256	2277	2432	2803	3251	3519	3534							1.52319	1193	1264	1258	1209	1253	1247	1236	1222	1276	1264	1270	1243	1327	1281	1261
	1.62157	1816	1886	1931	1952	1960	2040	2065	2097	2110	2162	2226	2301	2396	2800	3149	3439	3452							1.52257	1217	1273	1221	1206	1284	1214	1196	1203	1277	1310	1311	1263	1297	1302	1268
	1.62087	1856	1930	1918	1955	1993	2016	2077	2117	2060	2171	2159	2274	2405	2796	3153	3431	3419							1.52195	1182	1263	1276	1251	1268	1266	1234	1268	1277	1341	1266	1299	1298	1310	1236
	1.62017	1866	1919	1965	1967	2015	2048	2092	2089	2049	2140	2258	2283	2372	2821	3180	3464	3426							1.52133	1174	1229	1236	1211	1275	1297	1193	1230	1235	1326	1256	1234	1289	1268	1238
	1.61947	1839	1934	1955	1965	2005	2031	2069	2078	2099	2135	2206	2258	2385	2783	3070	3496	3380							1.52071	1191	1254	1319	1191	1300	1232	1227	1252	1261	1294	1259	1290	1307	1273	1251
	1.61876	1858	1904	1953	1920	1998	2028	2045	2077	2099	2141	2182	2268	2383	2744	3126	3420	3353							1.52009	1160	1248	1296	1217	1223	1270	1276	1246	1319	1289	1305	1270	1287	1251	1299
	1.61806	1863	1924	1988	1973	1996	2029	2038	2102	2069	2140	2217	2307	2393	2716	3093	3363	3357							1.51947	1186	1242	1232	1249	1276	1250	1206	1266	1263	1259	1227	1277	1330	1306	1262
	1.61736	1853	1904	1948	1942	1991	1995	2061	2105	2058	2088	2178	2271	2320	2717	3127	3402	3382							1.51886	1153	1248	1250	1200	1269	1265	1210	1261	1302	1259	1328	1248	1280	1284	1210
	1.61667	1865	1908	1921	1905	1953	2015	2040	2087	2092	2116	2198	2239	2384	2736	3106	3323	3347							1.51824	1154	1274	1247	1230	1250	1222	1203	1254	1279	1299	1258	1214	1306	1248	1215
	1.61597	1880	1918	1949	1971	1969	2028	2044	2066	2066	2103	2152	2264	2330	2674	3064	3368	3302							1.51763	1173	1256	1237	1224	1288	1238	1193	1219	1269	1312	1243	1244	1281	1326	1233
	1.61527	1841	1897	1935	1966	1961	1958	2011	2072	2063	2137	2188	2241	2349	2695	3028	3335	3282							1.51701	1190	1272	1232	1203	1250	1265	1240	1234	1253	1275	1255	1229	1336	1247	1240
	1.61457	1878	1893	1929	1992	1965	2007	2017	2065	2038	2119	2182	2215	2329	2679	3008	3347	3287							1.5164	1161	1269	1261	1199	1249	1216	1196	1241	1274	1294	1242	1224	1263	1304	1244
	1.61387	1895	1927	1918	1951	1978	1996	2029	2058	2043	2133	2154	2241	2341	2664	2986	3308	3212							1.51578	1209	1266	1231	1212	1275	1239	1187	1249	1259	1311	1300	1268	1297	1282	1220
	1.61318	1860	1895	1926	1955	1993	2014	2020	2055	2071	2083	2104	2181	2277	2679	2947	3292	3285							1.51517	1156	1254	1284	1219	1276	1221	1204	1233	1247	1269	1193	1254	1270	1266	1291
	1.61248	1869	1899	1930	1906	1970	1981	2012	2051	2085	2110	2173	2213	2320	2651	2969	3204	3231							1.51455	1162	1272	1247	1227	1283	1250	1212	1202	1262	1265	1249	1231	1273	1282	1273
	1.61179	1853	1912	1949	1935	1968	2019	2026	2022	2070	2106	2146	2200	2298	2652	2932	3228	3189							1.51394	1176	1266	1215	1205	1277	1268	1215	1225	1230	1271	1247	1237	1319	1252	1237
	1.61109	1880	1919	1898	1942	1979	1981	2038	2056	2040	2122	2123	2206	2312	2612	2860	3194	3172							1.51333	1145	1256	1197	1242	1256	1282	1227	1197	1271	1289	1328	1217	1256	1292	1283
	1.6104	1853	1872	1920	1959	1970	1994	2030	2073	2030	2100	2165	2205	2276	2632	2917	3244	3134							1.51272	1191	1239	1233	1218	1268	1246	1210	1271	1256	1240	1233	1227	1255	1267	1280
	1.60971	1829	1879	1907	1956	1965	1978	2013	2066	2032	2097	2156	2198	2289	2614	2890	3207	3130							1.51211	1199	1277	1278	1226	1296	1238	1221	1241	1246	1291	1245	1257	1314	1282	1248
	1.60901	1851	1850	1926	1960	1946	1998	2019	2093	2062	2058	2127	2185	2289	2623	2900	3187	3195							1.51149	1187	1263	1260	1227	1287	1252	1251	1285	1274	1259	1265	1233	1268	1278	1262
	1.60832	1864	1892	1957	1950	1980	1986	1992	2030	2047	2105	2142	2184	2238	2576	2855	3214	3187							1.51088	1150	1268	1234	1200	1256	1192	1222	1203	1219	1280	1255	1240	1280	1290	1246
	1.60763	1874	1910	1962	1914	1924	1963	2012	2046	2064	2058	2071	2212	2283	2593	2893	3121	3159							1.51027	1178	1243	1253	1200	1280	1250	1228	1235	1259	1260	1271	1254	1320	1256	1276
	1.60694	1865	1916	1902	1941	2013	2021	2001	2051	2066	2052	2102	2188	2274	2577	2846	3110	3148							1.50967	1159	1230	1226	1177	1252	1216	1197	1237	1226	1288	1263	1247	1261	1287	1216
	1.60625	1835	1882	1919	1899	1958	2011	1983	2037	2041	2077	2136	2212	2230	2620	2872	3177	3091							1.50906	1169	1221	1222	1247	1250	1239	1194	1227	1221	1269	1253	1215	1295	1268	1206
	1.60556	1864	1919	1950	1932	1966	1990	2010	2049	2024	2065	2157	2141	2204	2540	2862	3141	3128							1.50845	1144	1262	1280	1184	1255	1253	1176	1249	1238	1258	1232	1253	1286	1276	1222
	1.60487	1851	1881	1910	1956	1960	1996	2006	2024	2014	2088	2125	2171	2233	2599	2877	3145	3111							1.50784	1151	1193	1246	1198	1228	1210	1210	1219	1247	1233	1238	1217	1298	1262	1247
	1.60418	1848	1916	1904	1920	1967	1966	1998	1969	2022	2060	2119	2207	2251	2512	2851	3025	3053							1.50723	1172	1255	1243	1200	1275	1235	1218	1242	1238	1303	1253	1263	1274	1252	1259
	1.60349	1831	1900	1940	1933	1952	1977	2014	2011	2004	2048	2103	2116	2237	2554	2780	3114	3067							1.50663	1181	1277	1225	1220	1271	1218	1233	1245	1269	1246	1277	1254	1312	1277	1292
	1.60281	1856	1898	1922	1945	1970	1957	1990	2021	2036	2088	2135	2182	2241	2495	2851	3130	3041							1.50602	1191	1297	1219	1197	1282	1274	1250	1222	1259	1296	1253	1268	1314	1252	1209
	1.60212	1845	1897	1900	1923	1974	1970	1988	2046	2025	2058	2159	2156	2238	2494	2866	3078	3060							1.50541	1158	1229	1214	1235	1293	1244	1195	1181	1244	1238	1261	1254	1286	1281	1252
	1.60144	1860	1876	1931	1950	1951	1980	1998	2028	2053	2054	2115	2168	2252	2506	2766	3068	3055							1.50481	1184	1259	1263	1207	1251	1279	1224	1211	1262	1241	1244	1202	1316	1278	1209
	1.60075	1845	1904	1922	1931	1960	1952	1997	2066	2023	2081	2094	2148	2201	2523	2790	3088	3014							1.5042	1192	1247	1215	1235	1256	1218	1191	1253	1235	1323	1254	1223	1273	1267	1259
	1.60006	1871	1895	1915	1965	1941	1969	1957	2035	2072	2072	2112	2134	2221	2501	2741	3022	3060							1.5036	1151	1265	1280	1210	1269	1286	1218	1214	1269	1280	1249	1250	1285	1274	1227
	1.59938	1887	1862	1960	1895	1990	1987	2014	2051	2054	2046	2089	2149	2184	2520	2816	3016	3037							1.50299	1168	1252	1233	1220	1241	1233	1212	1210	1268	1250	1257	1216	1292	1267	1214
	1.5987	1832	1911	1912	1951	1939	1963	1979	2058	2041	2073	2115	2189	2185	2501	2770	3026	3007							1.50239	1178	1280	1267	1229	1256	1214	1179	1219	1252	1266	1256	1262	1272	1269	1257
	1.59801	1853	1899	1914	1908	1941	1978	1987	2035	2000	2066	2094	2158	2208	2482	2721	3046	2969							1.50179	1116	1218	1210	1208	1263	1253	1189	1256	1245	1289	1260	1214	1261	1258	1239
	1.59733	1816	1891	1906	1953	1935	1968	1966	2019	1998	2026	2127	2150	2228	2505	2751	2960	2981							1.50119	1157	1231	1232	1202	1249	1225	1237	1238	1198	1235	1266	1188	1266	1224	1203
	1.59665	1929	1874	1920	1920	1877	1968	2003	2007	2010	2032	2105	2164	2191	2498	2756	3002	3009							1.50058	1183	1284	1283	1217	1262	1293	1283	1260	1289	1293	1300	1248	1295	1284	1287
	1.59597	1894	1912	1875	1940	1949	1992	1949	2003	2076	2073	2119	2139	2220	2481	2753	2977	2968							1.49998	1160	1229	1237	1217	1232	1217	1208	1208	1258	1267	1231	1230	1227	1264	1207
	1.59529	1854	1885	1903	1909	1913	1960	2013	2009	2040	2045	2065	2149	2186	2504	2733	2981	2985							1.49938	1169	1244	1222	1238	1257	1251	1185	1217	1241	1272	1242	1205	1266	1279	1262
	1.59461	1845	1889	1890	1912	1935	1945	1979	2022	2010	2095	2058	2135	2207	2470	2687	2963	2939							1.49878	1175	1297	1247	1235	1274	1239	1236	1239	1268	1297	1256	1250	1318	1258	1218
	1.59393	1799	1925	1910	1961	1960	1976	1987	1994	2002	2031	2081	2139	2220	2481	2734	3033	2956							1.49818	1193	1243	1234	1252	1258	1259	1225	1228	1260	1263	1242	1233	1280	1288	1220
	1.59325	1832	1887	1886	1952	1906	1950	1960	1993	2011	2066	2107	2117	2214	2465	2702	2940	2920							1.49758	1168	1245	1248	1229	1262	1244	1214	1270	1231	1294	1266	1224	1280	1231	1227
	1.59257	1824	1898	1895	1919	1913	1997	1969	2012	2020	2045	2081	2108	2206	2452	2695	2934	2952							1.49698	1155	1207	1210	1177	1219	1190	1167	1254	1251	1263	1235	1208	1241	1264	1191
	1.59189	1832	1909	1913	1929	1947	1921	1980	2007	2009	2008	2068	2150	2196	2457	2723	2999	2932							1.49638	1181	1276	1259	1223	1300	1222	1184	1211	1187	1265	1247	1225	1284	1257	1218
	1.59122	1866	1890	1920	1936	1924	1945	2039	1988	2009	2006	2078	2137	2193	2412	2693	2917	2958							1.49579	1169	1215	1235	1163	1236	1242	1175	1219	1254	1280	1248	1220	1231	1231	1217
	1.59054	1822	1859	1905	1937	1929	1971	1989	2004	2035	2052	2105	2136	2203	2487	2727	2994	2906							1.49519	1182	1256	1278	1185	1280	1214	1229	1260	1209	1252	1254	1231	1277	1253	1224
	1.58986	1863	1913	1917	1872	1918	1926	1967	2023	2021	2016	2069	2105	2174	2486	2662	2957	2873							1.49459	1173	1281	1238	1208	1275	1250	1212	1216	1245	1279	1271	1249	1293	1300	1238
	1.58919	1843	1892	1918	1921	1978	1935	1995	2025	2025	2017	2085	2146	2146	2428	2669	2948	2938							1.49399	1169	1246	1200	1222	1229	1192	1197	1193	1230	1263	1216	1213	1270	1247	1243
	1.58851	1866	1892	1913	1917	1923	1970	1986	1973	1984	2044	2083	2145	2136	2427	2695	2917	2911							1.4934	1200	1259	1274	1211	1260	1235	1253	1260	1286	1285	1227	1260	1245	1300	1234
	1.58784	1843	1891	1886	1932	1956	1983	1956	2014	2024	2042	2093	2121	2194	2411	2715	2909	2918							1.4928	1155	1226	1262	1218	1286	1247	1186	1201	1211	1238	1250	1237	1272	1257	1220
	1.58716	1864	1882	1929	1919	1945	1970	1967	2003	2012	2037	2078	2140	2168	2431	2712	2946	2904							1.49221	1204	1280	1263	1237	1282	1220	1221	1225	1268	1263	1275	1238	1267	1273	1265
	1.58649	1819	1907	1911	1921	1934	1955	1951	2027	2014	2039	2071	2120	2165	2440	2683	2921	2879							1.49161	1183	1213	1206	1243	1260	1244	1180	1227	1238	1262	1254	1228	1268	1263	1228
	1.58582	1854	1864	1906	1871	1973	1994	1981	2034	1995	2077	2024	2116	2152	2455	2681	2942	2857							1.49102	1186	1258	1237	1201	1274	1252	1242	1213	1252	1260	1235	1250	1307	1271	1205
	1.58515	1822	1884	1900	1937	1966	1953	1956	2028	1989	2064	2080	2077	2152	2434	2644	2909	2923							1.49042	1147	1228	1233	1154	1262	1211	1151	1208	1220	1259	1252	1251	1250	1219	1187
	1.58447	1824	1917	1921	1918	1939	1951	2005	1977	1989	2074	2092	2119	2160	2423	2666	2881	2900							1.48983	1155	1236	1217	1149	1245	1216	1214	1194	1228	1282	1226	1212	1279	1259	1183
	1.5838	1848	1917	1873	1942	1958	1953	1966	2028	1973	2040	2067	2109	2148	2428	2653	2889	2899							1.48924	1144	1243	1235	1212	1277	1236	1181	1230	1286	1261	1218	1220	1268	1292	1229
	1.58313	1833	1911	1907	1924	1921	1984	1991	1984	2050	2002	2030	2128	2125	2440	2694	2912	2913							1.48865	1192	1294	1240	1216	1239	1243	1212	1238	1231	1265	1259	1231	1246	1260	1232
	1.58246	1857	1885	1919	1909	1930	1938	1943	1982	1971	2072	2040	2120	2162	2405	2664	2895	2904							1.48805	1138	1212	1198	1206	1255	1231	1211	1216	1249	1243	1222	1233	1244	1270	1187
	1.58179	1865	1900	1921	1894	1944	1958	1977	2035	2018	2056	2038	2151	2179	2376	2628	2870	2898							1.48746	1192	1291	1234	1260	1290	1227	1235	1273	1246	1299	1253	1226	1290	1282	1223
	1.58113	1845	1895	1888	1906	1950	1977	1998	2011	2011	2034	2084	2101	2152	2401	2646	2894	2883							1.48687	1157	1224	1223	1183	1234	1255	1211	1192	1244	1201	1240	1197	1238	1277	1232
	1.58046	1840	1903	1931	1904	1912	1917	1991	2002	2022	2018	2061	2138	2129	2346	2679	2816	2887							1.48628	1189	1250	1227	1200	1278	1185	1189	1216	1208	1270	1234	1241	1301	1213	1214
	1.57979	1812	1904	1914	1936	1952	1993	1961	2015	2018	2045	2078	2071	2164	2398	2645	2914	2843							1.48569	1166	1241	1242	1182	1238	1241	1219	1221	1233	1223	1221	1191	1267	1249	1223
	1.57912	1871	1855	1877	1965	1969	1965	2002	2011	2014	2054	2054	2112	2138	2420	2695	2863	2846							1.4851	1202	1258	1238	1183	1282	1218	1276	1227	1271	1275	1190	1217	1264	1264	1225
	1.57846	1840	1867	1916	1924	1941	1973	1967	2020	2000	2050	2079	2073	2151	2408	2614	2915	2814							1.48451	1179	1269	1204	1177	1263	1198	1207	1238	1298	1267	1277	1219	1265	1292	1183
	1.57779	1866	1890	1878	1926	1939	1950	2006	2026	2021	2032	2075	2088	2132	2396	2620	2851	2861							1.48392	1145	1255	1222	1207	1241	1234	1208	1230	1291	1248	1302	1232	1284	1233	1246
	1.57713	1869	1893	1870	1910	1926	1943	1965	2021	2024	2025	2032	2118	2157	2432	2702	2856	2867							1.48333	1219	1239	1226	1212	1289	1241	1171	1222	1242	1276	1191	1214	1269	1238	1229
	1.57646	1858	1855	1908	1932	1970	1955	1980	2020	2036	2046	2054	2143	2190	2440	2644	2875	2847							1.48275	1164	1230	1225	1192	1293	1223	1192	1218	1253	1259	1234	1226	1276	1276	1200
	1.5758	1825	1869	1896	1904	1971	1972	1977	2060	1994	2065	2075	2103	2120	2380	2636	2874	2829							1.48216	1146	1210	1221	1206	1273	1188	1211	1208	1237	1255	1209	1184	1256	1232	1206
	1.57513	1849	1893	1916	1898	1941	1988	1984	2036	2022	2045	2107	2111	2153	2374	2679	2847	2845							1.48157	1170	1235	1242	1214	1245	1210	1214	1189	1212	1258	1257	1208	1226	1266	1209
	1.57447	1850	1904	1916	1889	1958	1984	1959	2048	2027	2057	2062	2112	2157	2403	2664	2820	2853							1.48099	1157	1208	1219	1217	1253	1188	1215	1220	1213	1235	1264	1215	1306	1259	1213
	1.57381	1869	1926	1891	1948	1958	1938	1966	2037	2012	2056	2028	2114	2146	2402	2665	2787	2825							1.4804	1169	1284	1227	1265	1285	1251	1186	1224	1280	1305	1234	1277	1237	1252	1271
	1.57315	1853	1877	1870	1910	1922	1966	2006	2023	2038	2072	2049	2104	2196	2428	2691	2834	2883							1.47982	1215	1234	1207	1221	1261	1268	1182	1194	1215	1277	1239	1200	1282	1284	1159
	1.57248	1857	1886	1906	1925	1954	1947	1983	2033	1987	2017	2043	2138	2142	2464	2668	2870	2840							1.47923	1191	1217	1221	1201	1235	1229	1207	1215	1239	1280	1234	1219	1245	1240	1269
	1.57182	1871	1884	1911	1924	1955	1967	2020	2041	2037	2056	2052	2155	2151	2442	2650	2783	2789							1.47865	1145	1235	1255	1247	1265	1184	1212	1189	1250	1254	1239	1259	1251	1232	1227
	1.57116	1870	1898	1899	1903	1945	1949	1982	2054	2032	2035	2071	2099	2147	2387	2645	2839	2878							1.47806	1172	1238	1251	1190	1271	1258	1233	1218	1246	1283	1263	1220	1293	1272	1224
	1.5705	1862	1893	1944	1938	1961	1997	2013	2023	2042	2032	2091	2104	2172	2419	2685	2817	2852							1.47748	1135	1253	1209	1238	1289	1194	1182	1224	1246	1284	1239	1200	1306	1246	1202
	1.56984	1811	1924	1891	1942	1941	1995	1997	2036	2063	2041	2074	2108	2120	2434	2691	2823	2783							1.4769	1156	1254	1243	1217	1229	1228	1162	1247	1242	1257	1178	1223	1302	1238	1231
	1.56919	1841	1882	1887	1898	1921	1962	2000	2035	2025	2052	2070	2088	2159	2411	2679	2843	2824							1.47631	1127	1249	1250	1237	1260	1221	1240	1207	1274	1253	1238	1244	1266	1281	1214
	1.56853	1875	1929	1922	1944	1949	1946	1951	2011	2014	2050	2057	2113	2160	2429	2732	2845	2788							1.47573	1180	1278	1255	1272	1283	1256	1247	1243	1293	1296	1265	1242	1256	1294	1289
	1.56787	1862	1875	1871	1958	1977	1944	1984	2067	2049	2076	2077	2116	2177	2389	2714	2782	2802							1.47515	1171	1225	1268	1177	1242	1200	1161	1199	1236	1229	1238	1225	1237	1257	1210
	1.56721	1832	1868	1897	1886	1940	1959	2024	1999	2021	2037	2086	2110	2164	2426	2690	2831	2802							1.47457	1198	1269	1245	1219	1296	1272	1180	1239	1299	1289	1238	1233	1282	1266	1232
	1.56656	1852	1905	1915	1989	1990	1973	1954	2006	1987	2062	2082	2157	2133	2433	2644	2816	2833							1.47399	1173	1230	1258	1243	1266	1244	1223	1223	1256	1251	1245	1210	1305	1259	1207
	1.5659	1859	1878	1945	1910	1935	1931	1962	2047	2006	2040	2023	2140	2136	2433	2660	2816	2854							1.47341	1144	1265	1261	1226	1267	1237	1186	1244	1259	1287	1236	1210	1268	1262	1238
	1.56525	1818	1895	1889	1952	1973	1990	1978	2031	2027	2093	2096	2110	2166	2437	2677	2802	2812							1.47283	1205	1269	1244	1174	1276	1224	1197	1260	1265	1311	1233	1196	1267	1268	1238
	1.56459	1868	1891	1913	1931	1947	1992	1955	2027	2026	2075	2100	2126	2162	2408	2690	2789	2833							1.47225	1184	1249	1254	1229	1262	1225	1213	1193	1285	1251	1251	1245	1261	1232	1233
	1.56394	1834	1894	1898	1916	1950	1977	1991	1983	2010	2032	2067	2161	2145	2446	2688	2779	2814							1.47167	1171	1267	1235	1216	1290	1245	1212	1256	1237	1247	1230	1197	1264	1229	1242
	1.56328	1840	1861	1901	1949	1951	1947	1984	2000	2032	2052	2088	2123	2149	2436	2679	2818	2769							1.47109	1171	1256	1287	1231	1292	1236	1238	1233	1263	1274	1271	1230	1284	1251	1203
	1.56263	1836	1924	1906	1948	1933	1978	2003	2075	2043	2017	2061	2116	2164	2431	2717	2775	2774							1.47051	1174	1199	1231	1210	1218	1163	1199	1228	1251	1264	1277	1262	1255	1250	1227
	1.56198	1867	1925	1929	1925	1976	1985	2013	2020	2003	2024	2077	2133	2181	2449	2684	2781	2754							1.46994	1166	1268	1249	1243	1300	1239	1253	1206	1282	1274	1207	1203	1265	1230	1208
	1.56133	1872	1858	1897	1924	1969	1964	1974	2015	1996	2046	2073	2114	2167	2407	2651	2769	2804							1.46936	1143	1196	1209	1156	1241	1224	1177	1217	1237	1244	1234	1182	1250	1255	1205
	1.56068	1869	1917	1944	1903	1964	1975	2006	2035	2027	2065	2089	2096	2195	2411	2691	2815	2763							1.46878	1171	1272	1218	1221	1267	1262	1242	1276	1277	1292	1272	1222	1248	1265	1284
	1.56002	1853	1906	1927	1938	1937	2013	1999	2064	2036	2062	2078	2161	2177	2409	2678	2736	2803							1.46821	1151	1216	1248	1188	1245	1224	1205	1262	1275	1274	1216	1227	1273	1230	1222
	1.55937	1838	1891	1950	1944	1958	1948	1985	2051	2062	2056	2092	2130	2095	2424	2707	2797	2748							1.46763	1165	1250	1237	1236	1258	1247	1226	1220	1268	1293	1239	1270	1332	1262	1223
	1.55872	1811	1903	1937	1910	1967	1967	2021	2076	2038	2023	2069	2141	2185	2413	2644	2749	2750							1.46705	1194	1269	1267	1217	1262	1263	1234	1204	1258	1248	1269	1229	1261	1271	1217
	1.55808	1880	1887	1922	1924	1998	1933	1999	2035	2004	2011	2085	2095	2185	2428	2676	2759	2778							1.46648	1182	1216	1195	1237	1261	1245	1189	1232	1252	1284	1276	1251	1294	1304	1234
	1.55743	1894	1885	1896	1965	1983	2009	2021	2039	2037	2080	2076	2102	2155	2413	2614	2785	2785							1.46591	1155	1220	1218	1206	1249	1236	1185	1257	1246	1288	1193	1250	1253	1252	1208
	1.55678	1855	1894	1920	1940	1940	1981	2021	2039	2002	2002	2040	2151	2153	2402	2658	2727	2756							1.46533	1217	1260	1256	1216	1272	1280	1226	1248	1276	1240	1255	1213	1266	1278	1196
	1.55613	1825	1909	1899	1945	1974	1995	1978	2048	2005	2029	2079	2126	2149	2393	2674	2693	2723							1.46476	1151	1268	1207	1254	1261	1210	1271	1207	1259	1303	1222	1259	1253	1222	1265
	1.55548	1857	1866	1908	1934	1937	1958	2004	2013	2029	2036	2070	2112	2114	2436	2662	2737	2783							1.46418	1173	1273	1251	1243	1268	1303	1224	1244	1268	1263	1251	1212	1278	1259	1210
	1.55484	1862	1878	1928	1956	1974	1958	1967	2014	2004	2077	2046	2102	2134	2453	2651	2758	2772							1.46361	1189	1195	1239	1234	1249	1230	1201	1229	1237	1210	1246	1201	1278	1236	1224
	1.55419	1841	1918	1929	1945	1928	1995	2020	2007	1999	2044	2080	2109	2181	2410	2696	2764	2752							1.46304	1173	1242	1278	1223	1265	1252	1211	1219	1250	1307	1248	1198	1305	1265	1291
	1.55355	1841	1900	1926	1937	1948	1962	1996	1997	2024	2052	2074	2147	2153	2426	2618	2734	2726							1.46247	1201	1280	1265	1214	1265	1260	1229	1233	1272	1242	1278	1294	1294	1272	1234
	1.5529	1880	1866	1934	1965	1939	1969	1980	2016	2022	2051	2061	2142	2177	2433	2623	2751	2769							1.4619	1189	1288	1237	1233	1284	1254	1272	1265	1257	1245	1262	1209	1254	1203	1252
	1.55226	1860	1858	1948	1947	1932	2011	1992	2040	2004	2004	2058	2151	2164	2457	2675	2677	2702							1.46133	1160	1263	1285	1261	1259	1283	1242	1229	1270	1300	1298	1272	1317	1245	1253
	1.55161	1808	1889	1925	1909	1946	1951	1995	2026	1995	2052	2058	2133	2156	2413	2655	2772	2747							1.46076	1185	1284	1299	1269	1244	1244	1267	1257	1267	1322	1273	1259	1313	1279	1189
	1.55097	1831	1914	1934	1928	1944	1980	1991	2019	2025	2070	2045	2126	2140	2406	2662	2759	2722							1.46019	1192	1283	1244	1257	1277	1312	1209	1253	1254	1278	1253	1251	1282	1274	1261
	1.55033	1833	1876	1912	1939	1976	1986	2040	2020	1998	2019	2065	2120	2145	2435	2611	2758	2736							1.45962	1206	1265	1257	1236	1308	1296	1270	1226	1299	1280	1336	1248	1330	1294	1238
	1.54968	1865	1846	1914	1934	1945	1936	1995	2051	2035	2052	2090	2134	2172	2399	2646	2697	2776							1.45905	1211	1249	1267	1203	1290	1236	1241	1245	1276	1210	1216	1207	1305	1240	1234
	1.54904	1871	1862	1925	1945	1995	1953	1998	2018	1984	2030	2095	2174	2160	2388	2709	2745	2717							1.45848	1188	1327	1264	1231	1280	1251	1234	1253	1270	1274	1285	1243	1288	1293	1247
	1.5484	1826	1877	1900	1931	1949	2010	1976	1994	2045	2048	2073	2152	2155	2388	2669	2711	2737							1.45791	1192	1282	1354	1256	1285	1245	1246	1218	1286	1276	1283	1235	1304	1286	1211
	1.54776	1823	1870	1918	1936	1977	1938	1989	2000	2023	2039	2086	2124	2173	2466	2675	2756	2783							1.45734	1180	1258	1231	1210	1248	1225	1236	1267	1264	1282	1219	1265	1298	1249	1220
	1.54712	1824	1879	1873	1940	1952	1946	2016	2023	2033	2078	2071	2127	2147	2402	2687	2650	2718							1.45678	1211	1253	1274	1206	1197	1235	1254	1235	1269	1294	1254	1220	1307	1309	1208
	1.54648	1846	1929	1936	1918	1939	1963	2035	2046	2018	2013	2057	2109	2163	2400	2606	2721	2679							1.45621	1153	1266	1207	1205	1275	1225	1222	1196	1250	1270	1262	1218	1218	1265	1213
	1.54584	1838	1906	1921	1924	1912	1979	2036	2011	2042	2032	2090	2070	2150	2435	2645	2733	2754							1.45564	1198	1291	1286	1228	1265	1274	1246	1249	1287	1307	1275	1266	1314	1258	1283
	1.5452	1852	1902	1875	1923	1943	1987	1993	2011	2014	2047	2036	2134	2187	2366	2644	2720	2696							1.45508	1171	1236	1233	1215	1284	1231	1239	1220	1306	1320	1268	1272	1257	1299	1235
	1.54457	1828	1897	1887	1948	1970	1983	1989	2040	2025	2026	2079	2128	2144	2376	2648	2751	2703							1.45451	1187	1264	1278	1248	1265	1240	1239	1215	1252	1290	1223	1258	1274	1268	1260
	1.54393	1836	1890	1937	1886	1925	1981	2004	2029	2005	2014	2074	2093	2123	2403	2637	2742	2706							1.45395	1186	1258	1302	1291	1246	1257	1233	1182	1270	1273	1283	1247	1290	1279	1249
	1.54329	1845	1898	1907	1926	1925	1979	1980	2006	1993	2053	2082	2127	2144	2380	2653	2674	2655							1.45338	1194	1270	1235	1201	1277	1191	1241	1223	1247	1305	1269	1258	1266	1278	1262
	1.54266	1828	1887	1902	1932	1949	1960	1997	2011	2013	2022	2050	2123	2163	2416	2627	2696	2683							1.45282	1208	1250	1270	1262	1260	1267	1249	1253	1277	1296	1286	1233	1291	1281	1258
	1.54202	1847	1887	1915	1903	1942	1965	1983	2054	2008	2060	2069	2085	2097	2410	2597	2691	2616							1.45225	1195	1268	1251	1226	1281	1278	1216	1279	1271	1270	1251	1246	1274	1290	1204
	1.54138	1840	1903	1922	1942	1917	1979	1995	2050	1997	2043	2060	2117	2118	2402	2621	2695	2685							1.45169	1228	1242	1226	1260	1272	1272	1239	1276	1266	1315	1253	1278	1268	1281	1237
	1.54075	1801	1872	1902	1961	1974	1929	1995	1991	2022	2047	2062	2122	2136	2429	2561	2683	2682							1.45113	1237	1255	1242	1235	1304	1266	1263	1224	1274	1295	1295	1230	1317	1280	1283
	1.54011	1849	1870	1946	1931	1943	1964	2013	2012	2022	2038	2043	2095	2095	2390	2600	2667	2656							1.45057	1208	1249	1279	1256	1263	1270	1239	1279	1252	1297	1253	1215	1280	1256	1233
	1.53948	1843	1919	1904	1928	1942	1973	1972	2006	2000	2024	2078	2074	2099	2383	2573	2677	2650							1.45	1253	1310	1294	1236	1318	1266	1283	1263	1287	1292	1310	1287	1271	1279	1247
	1.53885	1834	1889	1938	1937	1957	1946	1996	2019	2001	2035	2052	2127	2102	2368	2584	2657	2610
	1.53822	1835	1927	1890	1916	1930	1968	1960	2023	2019	2011	2083	2116	2113	2364	2557	2676	2664
	1.53758	1843	1885	1912	1928	1924	1935	1991	1998	1982	2010	2068	2097	2108	2349	2558	2701	2642
	1.53695	1812	1885	1899	1941	1915	1964	1987	2002	1983	2020	2033	2106	2125	2343	2547	2681	2632
	1.53632	1871	1917	1935	1913	1930	1937	1993	2029	1975	2014	2035	2091	2143	2321	2527	2654	2625
	1.53569	1834	1926	1900	1930	1954	1973	1967	1998	2020	2052	2031	2071	2095	2346	2522	2641	2575
	1.53506	1878	1900	1910	1938	1957	1924	2017	2009	1974	2049	1997	2072	2096	2403	2550	2667	2628
	1.53443	1800	1898	1936	1909	1943	1965	2005	1984	2012	2007	2033	2099	2124	2327	2499	2618	2585
	1.5338	1848	1897	1899	1890	1924	1951	1943	1994	1998	2005	2029	2089	2126	2293	2518	2604	2579
	1.53317	1862	1876	1933	1922	1915	1935	1942	1987	1955	2014	2020	2074	2082	2315	2532	2594	2575
	1.53254	1870	1865	1899	1909	1917	1922	1966	1983	1984	2012	2067	2102	2064	2310	2528	2616	2548
	1.53192	1871	1913	1906	1924	1944	1941	1971	1965	2013	1993	1998	2084	2092	2302	2515	2589	2579
	1.53129	1870	1883	1867	1914	1926	1927	1959	1972	1972	1999	2034	2065	2089	2280	2482	2552	2547
	1.53066	1857	1916	1904	1913	1921	1907	1963	1969	1975	2020	2068	2069	2087	2293	2491	2577	2515
	1.53004	1840	1858	1910	1921	1929	1918	1962	1981	1974	2014	2022	2057	2084	2282	2509	2603	2532
	1.52941	1798	1906	1888	1942	1934	1952	1967	1977	1978	1990	2025	2018	2084	2282	2483	2541	2501
	1.52879	1876	1881	1940	1900	1917	1951	1967	1979	1970	1986	2005	2075	2094	2311	2483	2539	2532
	1.52816	1827	1878	1907	1958	1902	1940	1962	1935	1972	2000	2007	2012	2027	2253	2485	2536	2576
[truncated: 207 more rows]

## Sheet: Fig. 4
Fig. 4c														Fig. 4g										Fig. 4h
[truncated: 1,026 more rows]
